# Supplementary material for: Zebrafish rbm8a and magoh mutants reveal EJC developmental functions and new 3′UTR intron-containing NMD targets
Source: PLoS Genet. 2020 Jun 5;16(6):e1008830. doi: 10.1371/journal.pgen.1008830 (PMC7310861; doi:10.1371/journal.pgen.1008830)
Supplement: S3 Table — (XLSX) [file pgen.1008830.s009.xlsx]

## Sheet: zebrafish
#The Type column is used to differentiate between proximal and distal 3'UI-containing genes
#Proximal 3'UI genes -> Type = 0
#Distal 3'UI genes -> Type = 1
ZFGeneID	geneSymbol	transcriptID	transcriptID.version	exonCount	Appris	UTRLength	Type	DistanceCorr
ENSDARG00000001498	skap1	ENSDART00000001737	ENSDART00000001737.6	14	principal1	1601	2	526
ENSDARG00000018742	psme4b	ENSDART00000003143	ENSDART00000003143.8	46	alternative2	1491	0	4
ENSDARG00000020191	ppef1	ENSDART00000003475	ENSDART00000003475.5	19	principal1	805	1	664
ENSDARG00000005485	ucmab	ENSDART00000003665	ENSDART00000003665.7	5	NA	239	1	68
ENSDARG00000004932	anos1b	ENSDART00000003736	ENSDART00000003736.8	14	alternative2	2445	0	1
ENSDARG00000070787	jupa	ENSDART00000003891	ENSDART00000003891.8	16	principal1	919	0	3
ENSDARG00000056036	stxbp1b	ENSDART00000005638	ENSDART00000005638.10	20	principal1	2859	0	18
ENSDARG00000015292	ube2g1a	ENSDART00000005893	ENSDART00000005893.6	6	principal1	1541	0	37
ENSDARG00000019179	lrit1a	ENSDART00000005957	ENSDART00000005957.6	5	principal1	1090	1	489
ENSDARG00000027501	usp20	ENSDART00000006021	ENSDART00000006021.8	25	principal1	1613	0	3
ENSDARG00000011921	txnl1	ENSDART00000006419	ENSDART00000006419.6	9	principal1	604	1	394
ENSDARG00000004046	phf6	ENSDART00000006463	ENSDART00000006463.6	11	principal5	559	0	3
ENSDARG00000019357	fabp1a	ENSDART00000006606	ENSDART00000006606.7	6	principal1	363	0	29
ENSDARG00000011956	dlx4a	ENSDART00000007073	ENSDART00000007073.3	4	principal1	234	1	170
ENSDARG00000003189	psmd1	ENSDART00000007346	ENSDART00000007346.8	26	alternative2	420	2	247
ENSDARG00000059960	plch2a	ENSDART00000007624	ENSDART00000007624.9	23	principal1	2614	0	19
ENSDARG00000007180	slc30a4	ENSDART00000007797	ENSDART00000007797.7	8	NA	1582	0	29
ENSDARG00000004874	spata6l	ENSDART00000008421	ENSDART00000008421.5	13	principal5	236	0	26
ENSDARG00000004796	mgrn1b	ENSDART00000008988	ENSDART00000008988.7	17	alternative2	3484	0	3
ENSDARG00000075963	mhc1uba	ENSDART00000009689	ENSDART00000009689.7	8	principal1	787	0	13
ENSDARG00000016605	pimr110	ENSDART00000010169	ENSDART00000010169.7	7	principal1	778	1	748
ENSDARG00000019098	cd82a	ENSDART00000010323	ENSDART00000010323.7	10	principal1	1150	1	695
ENSDARG00000020475	znrf1	ENSDART00000010495	ENSDART00000010495.6	5	principal1	1727	0	34
ENSDARG00000020371	g6pc3	ENSDART00000010569	ENSDART00000010569.5	7	principal1	699	0	14
ENSDARG00000016454	esr2a	ENSDART00000010643	ENSDART00000010643.6	10	alternative2	1288	0	29
ENSDARG00000009637	rcvrn3	ENSDART00000011138	ENSDART00000011138.6	4	principal1	2421	1	1010
ENSDARG00000019646	twist3	ENSDART00000011146	ENSDART00000011146.5	2	principal1	1041	1	162
ENSDARG00000017785	zgc:158689	ENSDART00000011166	ENSDART00000011166.7	16	NA	1238	2	863
ENSDARG00000002536	tm9sf4	ENSDART00000011554	ENSDART00000011554.9	16	NA	1111	2	565
ENSDARG00000010862	amt	ENSDART00000011704	ENSDART00000011704.7	10	alternative2	553	1	331
ENSDARG00000004167	zgc:110366	ENSDART00000012119	ENSDART00000012119.5	8	alternative2	682	0	29
ENSDARG00000003167	mlst8	ENSDART00000012743	ENSDART00000012743.6	10	principal1	1437	1	302
ENSDARG00000016016	dbnlb	ENSDART00000013059	ENSDART00000013059.8	14	alternative2	495	1	339
ENSDARG00000011493	DCUN1D3	ENSDART00000013894	ENSDART00000013894.6	5	principal1	1369	1	1199
ENSDARG00000015835	eif4e2rs1	ENSDART00000014691	ENSDART00000014691.8	9	principal1	269	2	251
ENSDARG00000014891	robo2	ENSDART00000014877	ENSDART00000014877.8	28	principal1	165	0	1
ENSDARG00000019881	bsg	ENSDART00000015951	ENSDART00000015951.8	9	principal5	927	0	13
ENSDARG00000017748	arhgap29b	ENSDART00000016071	ENSDART00000016071.9	24	principal1	1707	1	675
ENSDARG00000003934	nxnl2	ENSDART00000016103	ENSDART00000016103.6	3	principal1	328	1	145
ENSDARG00000013741	lancl1	ENSDART00000016139	ENSDART00000016139.6	11	principal1	926	0	2
ENSDARG00000003077	si:ch73-111m19.2	ENSDART00000016553	ENSDART00000016553.8	6	alternative2	285	0	10
ENSDARG00000011777	cttn	ENSDART00000017053	ENSDART00000017053.7	9	NA	814	1	447
ENSDARG00000032802	ktn1	ENSDART00000017376	ENSDART00000017376.9	37	alternative2	736	2	179
ENSDARG00000011247	rnpc3	ENSDART00000017427	ENSDART00000017427.11	16	principal1	156	0	4
ENSDARG00000003902	ctsl.1	ENSDART00000017756	ENSDART00000017756.8	9	principal1	231	0	3
ENSDARG00000006477	ddi2	ENSDART00000017859	ENSDART00000017859.8	10	NA	2682	0	47
ENSDARG00000008788	camk1gb	ENSDART00000017902	ENSDART00000017902.7	13	principal5	3814	0	33
ENSDARG00000020730	smpd4	ENSDART00000017937	ENSDART00000017937.6	20	alternative2	884	0	10
ENSDARG00000017230	fbxw11b	ENSDART00000019252	ENSDART00000019252.7	13	alternative2	879	0	3
ENSDARG00000008188	sf1	ENSDART00000020212	ENSDART00000020212.10	11	NA	2118	2	1095
ENSDARG00000013784	zgc:77158	ENSDART00000020259	ENSDART00000020259.9	6	principal1	701	0	15
ENSDARG00000003693	hars	ENSDART00000020749	ENSDART00000020749.6	15	NA	422	2	194
ENSDARG00000007077	si:dkey-145p14.5	ENSDART00000020798	ENSDART00000020798.4	2	NA	1040	0	1
ENSDARG00000015653	tnip1	ENSDART00000020961	ENSDART00000020961.9	19	alternative2	61	1	50
ENSDARG00000026224	fanci	ENSDART00000020998	ENSDART00000020998.8	36	NA	1122	2	701
ENSDARG00000009851	wdr41	ENSDART00000021272	ENSDART00000021272.8	14	NA	736	2	301
ENSDARG00000006125	csnk1db	ENSDART00000021491	ENSDART00000021491.8	10	principal1	1446	0	38
ENSDARG00000007175	recql	ENSDART00000021610	ENSDART00000021610.9	16	principal5	730	0	23
ENSDARG00000004470	prkcsh	ENSDART00000023814	ENSDART00000023814.9	18	principal5	408	0	27
ENSDARG00000008884	hprt1	ENSDART00000024075	ENSDART00000024075.9	10	NA	922	1	123
ENSDARG00000006983	celf3b	ENSDART00000024206	ENSDART00000024206.8	13	principal1	690	0	11
ENSDARG00000021241	zgc:165604	ENSDART00000024287	ENSDART00000024287.7	7	principal1	489	1	383
ENSDARG00000017219	pabpc1a	ENSDART00000024729	ENSDART00000024729.8	15	principal1	339	0	27
ENSDARG00000005559	pou4f1	ENSDART00000025031	ENSDART00000025031.9	3	principal1	1234	1	310
ENSDARG00000003081	mybphb	ENSDART00000026359	ENSDART00000026359.7	12	NA	65	0	23
ENSDARG00000010042	dnm1a	ENSDART00000026535	ENSDART00000026535.8	22	principal5	717	0	37
ENSDARG00000004452	tardbpl	ENSDART00000027255	ENSDART00000027255.5	7	NA	610	1	52
ENSDARG00000002937	meis1a	ENSDART00000028018	ENSDART00000028018.10	13	NA	689	0	39
ENSDARG00000035781	ctdnep1b	ENSDART00000028064	ENSDART00000028064.9	8	alternative1	1048	1	933
ENSDARG00000021494	hnf4a	ENSDART00000028236	ENSDART00000028236.6	11	principal1	1871	1	547
ENSDARG00000022295	hnf1bb	ENSDART00000029465	ENSDART00000029465.6	11	alternative2	1897	2	1175
ENSDARG00000026862	aktip	ENSDART00000029565	ENSDART00000029565.7	10	NA	1152	1	142
ENSDARG00000028542	si:ch211-114c12.2	ENSDART00000029719	ENSDART00000029719.5	10	principal1	635	0	9
ENSDARG00000023228	vsnl1a	ENSDART00000031091	ENSDART00000031091.4	5	principal1	633	1	260
ENSDARG00000012035	zgc:100832	ENSDART00000031527	ENSDART00000031527.4	7	alternative2	283	1	143
ENSDARG00000028106	glrx	ENSDART00000031786	ENSDART00000031786.7	3	principal5	557	0	2
ENSDARG00000040812	ncf4	ENSDART00000032757	ENSDART00000032757.3	11	NA	1690	2	388
ENSDARG00000022939	ino80e	ENSDART00000032877	ENSDART00000032877.8	8	principal5	79	0	2
ENSDARG00000025671	grm6b	ENSDART00000033657	ENSDART00000033657.6	12	principal5	813	0	2
ENSDARG00000025850	rps21	ENSDART00000033663	ENSDART00000033663.5	6	principal1	69	0	3
ENSDARG00000045768	cry1aa	ENSDART00000034401	ENSDART00000034401.7	13	alternative2	777	0	7
ENSDARG00000077085	zgc:110821	ENSDART00000034414	ENSDART00000034414.7	5	principal1	78	0	30
ENSDARG00000026137	sfxn5b	ENSDART00000034606	ENSDART00000034606.5	15	principal1	2514	1	1514
ENSDARG00000025386	lsm14b	ENSDART00000034707	ENSDART00000034707.5	9	principal1	419	0	14
ENSDARG00000024325	col4a3bpa	ENSDART00000035299	ENSDART00000035299.4	17	alternative2	1219	0	10
ENSDARG00000026183	polr2eb	ENSDART00000035670	ENSDART00000035670.6	8	principal1	81	0	5
ENSDARG00000021647	gnai1	ENSDART00000036531	ENSDART00000036531.5	9	principal1	1056	0	13
ENSDARG00000094199	si:ch211-226h8.8	ENSDART00000037286	ENSDART00000037286.6	7	alternative2	69	0	36
ENSDARG00000027938	rad18	ENSDART00000038163	ENSDART00000038163.6	13	principal5	285	0	22
ENSDARG00000027590	43710	ENSDART00000038514	ENSDART00000038514.7	8	NA	639	0	8
ENSDARG00000023394	slc37a2	ENSDART00000038602	ENSDART00000038602.6	19	principal1	213	1	82
ENSDARG00000031506	flvcr2b	ENSDART00000038696	ENSDART00000038696.7	11	principal1	588	0	42
ENSDARG00000024090	dnajc4	ENSDART00000038847	ENSDART00000038847.4	9	principal1	410	1	176
ENSDARG00000021595	lhfpl3	ENSDART00000039277	ENSDART00000039277.6	4	principal1	1268	0	17
ENSDARG00000030161	ppp1r14bb	ENSDART00000039827	ENSDART00000039827.5	5	principal1	1738	1	674
ENSDARG00000032353	tiprl	ENSDART00000040240	ENSDART00000040240.5	9	principal1	671	0	42
ENSDARG00000029497	tfcp2l1	ENSDART00000040480	ENSDART00000040480.6	15	NA	615	2	92
ENSDARG00000032264	mybl2b	ENSDART00000040577	ENSDART00000040577.5	16	principal1	1711	1	817
ENSDARG00000074572	G3BP2 (1 of many)	ENSDART00000040923	ENSDART00000040923.7	13	NA	944	2	134
ENSDARG00000006600	lsm14aa	ENSDART00000041893	ENSDART00000041893.6	12	NA	984	2	364
ENSDARG00000039385	si:ch73-265d7.2	ENSDART00000042430	ENSDART00000042430.6	15	principal1	322	2	301
ENSDARG00000030753	prrg4	ENSDART00000042570	ENSDART00000042570.6	8	alternative2	950	1	195
ENSDARG00000031020	pip4k2ca	ENSDART00000042701	ENSDART00000042701.5	11	principal1	857	0	24
ENSDARG00000055253	slc12a10.3	ENSDART00000042955	ENSDART00000042955.6	27	alternative2	1016	1	401
ENSDARG00000020795	rac3b	ENSDART00000044690	ENSDART00000044690.4	8	principal1	2809	2	1640
ENSDARG00000016584	rgs7a	ENSDART00000044993	ENSDART00000044993.7	18	principal1	432	0	19
ENSDARG00000034616	mlf2	ENSDART00000045210	ENSDART00000045210.6	8	principal1	538	0	3
ENSDARG00000055903	luc7l	ENSDART00000045273	ENSDART00000045273.6	10	NA	500	0	37
ENSDARG00000007198	mta1	ENSDART00000045583	ENSDART00000045583.6	18	principal1	940	0	45
ENSDARG00000016364	gna15.1	ENSDART00000046174	ENSDART00000046174.5	9	principal1	1312	1	280
ENSDARG00000052402	dnmt3ba	ENSDART00000046460	ENSDART00000046460.6	26	alternative2	1868	1	1114
ENSDARG00000012340	ptpn11b	ENSDART00000046951	ENSDART00000046951.8	16	principal5	1379	0	31
ENSDARG00000012405	col1a1a	ENSDART00000047010	ENSDART00000047010.5	52	NA	648	1	95
ENSDARG00000029747	mep1a.1	ENSDART00000047195	ENSDART00000047195.5	14	principal1	161	0	13
ENSDARG00000040781	sult3st4	ENSDART00000047498	ENSDART00000047498.6	7	NA	1017	1	309
ENSDARG00000030644	gnai3	ENSDART00000047528	ENSDART00000047528.5	9	principal1	275	0	23
ENSDARG00000002249	tbxas1	ENSDART00000047555	ENSDART00000047555.6	16	alternative2	418	2	355
ENSDARG00000031737	pthlha	ENSDART00000049154	ENSDART00000049154.6	4	principal1	425	0	23
ENSDARG00000055565	cacnb2b	ENSDART00000049219	ENSDART00000049219.6	14	alternative2	1841	0	16
ENSDARG00000029718	p2rx3b	ENSDART00000049701	ENSDART00000049701.2	13	principal1	1488	1	779
ENSDARG00000058322	enc3	ENSDART00000050171	ENSDART00000050171.4	4	NA	2357	1	968
ENSDARG00000033355	zgc:101699	ENSDART00000050658	ENSDART00000050658.5	17	principal1	314	2	271
ENSDARG00000035136	sepw1	ENSDART00000050884	ENSDART00000050884.5	7	NA	445	0	20
ENSDARG00000035632	ccl19a.2	ENSDART00000051668	ENSDART00000051668.5	4	principal1	306	0	4
ENSDARG00000035678	zgc:91910	ENSDART00000051749	ENSDART00000051749.5	4	principal1	608	0	35
ENSDARG00000035771	MEPCE (1 of many)	ENSDART00000051907	ENSDART00000051907.6	5	alternative2	279	1	257
ENSDARG00000004280	seh1l	ENSDART00000052238	ENSDART00000052238.5	10	NA	2152	2	507
ENSDARG00000036051	irx4b	ENSDART00000052338	ENSDART00000052338.2	6	principal1	236	1	129
ENSDARG00000036162	hnrnpa0b	ENSDART00000052512	ENSDART00000052512.4	2	NA	291	1	136
ENSDARG00000000906	skap2	ENSDART00000052660	ENSDART00000052660.6	13	principal1	297	0	9
ENSDARG00000036386	rbm4.1	ENSDART00000052862	ENSDART00000052862.6	4	principal1	247	0	22
ENSDARG00000076010	twist1b	ENSDART00000052927	ENSDART00000052927.6	2	principal5	512	0	37
ENSDARG00000057497	stk35l	ENSDART00000053187	ENSDART00000053187.5	3	principal1	3365	0	36
ENSDARG00000036675	hnrnpa1b	ENSDART00000053267	ENSDART00000053267.5	11	principal1	298	0	8
ENSDARG00000006109	pimr185	ENSDART00000053288	ENSDART00000053288.4	7	alternative2	491	0	31
ENSDARG00000036929	rnf139	ENSDART00000053622	ENSDART00000053622.2	3	principal1	789	1	136
ENSDARG00000036968	SERPINA10	ENSDART00000053686	ENSDART00000053686.6	7	NA	338	1	91
ENSDARG00000037018	gab1	ENSDART00000053806	ENSDART00000053806.6	9	alternative2	548	1	324
ENSDARG00000037142	zgc:153146	ENSDART00000054006	ENSDART00000054006.6	9	principal1	500	0	19
ENSDARG00000037153	atp6ap1b	ENSDART00000054013	ENSDART00000054013.4	11	principal1	635	1	262
ENSDARG00000037503	thoc2	ENSDART00000054611	ENSDART00000054611.5	36	alternative2	937	1	165
ENSDARG00000037517	slc35c2	ENSDART00000054641	ENSDART00000054641.6	51	alternative2	1673	2	212
ENSDARG00000037618	ddit4	ENSDART00000054788	ENSDART00000054788.4	4	principal1	551	1	428
ENSDARG00000037646	rgs11	ENSDART00000054833	ENSDART00000054833.5	16	NA	585	1	61
ENSDARG00000037708	exosc10	ENSDART00000054915	ENSDART00000054915.5	27	NA	1362	2	1233
ENSDARG00000037917	itga3a	ENSDART00000055263	ENSDART00000055263.5	26	principal1	386	0	39
ENSDARG00000032933	dtx2	ENSDART00000055350	ENSDART00000055350.4	9	alternative2	1858	1	802
ENSDARG00000038027	nol12	ENSDART00000055429	ENSDART00000055429.4	7	principal1	694	1	79
ENSDARG00000038114	xpa	ENSDART00000055566	ENSDART00000055566.5	9	principal1	58	0	6
ENSDARG00000038123	myl9a	ENSDART00000055577	ENSDART00000055577.3	5	principal1	178	0	28
ENSDARG00000038139	pdgfbb	ENSDART00000055607	ENSDART00000055607.6	7	principal1	1568	0	13
ENSDARG00000038239	tnpo2	ENSDART00000055757	ENSDART00000055757.3	25	principal1	3613	0	35
ENSDARG00000038296	tmem86b	ENSDART00000055854	ENSDART00000055854.3	4	principal1	1884	1	258
ENSDARG00000038386	ascl1a	ENSDART00000056005	ENSDART00000056005.4	2	principal1	1245	0	13
ENSDARG00000038577	cox6c	ENSDART00000056319	ENSDART00000056319.3	4	principal1	129	0	14
ENSDARG00000038865	acox3	ENSDART00000056745	ENSDART00000056745.5	18	alternative2	1234	1	1069
ENSDARG00000039008	zgc:85858	ENSDART00000056939	ENSDART00000056939.2	4	principal1	1016	1	121
ENSDARG00000039490	pitpnaa	ENSDART00000057257	ENSDART00000057257.4	11	alternative1	819	0	18
ENSDARG00000039255	klhl21	ENSDART00000057357	ENSDART00000057357.4	5	principal1	1798	1	735
ENSDARG00000039363	dnajb12a	ENSDART00000057525	ENSDART00000057525.4	9	principal1	867	0	10
ENSDARG00000020994	wu:fb63a08	ENSDART00000057577	ENSDART00000057577.5	16	principal1	436	0	8
ENSDARG00000039439	il22ra2	ENSDART00000057619	ENSDART00000057619.6	6	principal1	279	0	22
ENSDARG00000039490	pitpnaa	ENSDART00000057697	ENSDART00000057697.5	12	principal5	836	0	38
ENSDARG00000039543	mrps6	ENSDART00000057774	ENSDART00000057774.4	2	principal1	265	0	2
ENSDARG00000045157	si:ch211-147h1.4	ENSDART00000057918	ENSDART00000057918.7	6	principal5	1369	0	36
ENSDARG00000039820	mea1	ENSDART00000058242	ENSDART00000058242.4	5	alternative2	776	0	22
ENSDARG00000039830	gng5	ENSDART00000058258	ENSDART00000058258.3	3	principal1	484	0	26
ENSDARG00000040407	usp22	ENSDART00000059143	ENSDART00000059143.5	13	principal1	1899	1	828
ENSDARG00000040432	klf2b	ENSDART00000059188	ENSDART00000059188.4	4	principal1	2220	1	1488
ENSDARG00000040487	zgc:113176	ENSDART00000059255	ENSDART00000059255.5	14	NA	625	1	94
ENSDARG00000040497	BX004816.1	ENSDART00000059271	ENSDART00000059271.5	3	principal1	949	0	29
ENSDARG00000040623	fosl2	ENSDART00000059480	ENSDART00000059480.4	5	principal1	2123	1	293
ENSDARG00000040881	hnrnph1	ENSDART00000059918	ENSDART00000059918.5	11	principal5	629	0	46
ENSDARG00000040917	cbfb	ENSDART00000059961	ENSDART00000059961.2	8	NA	1926	0	18
ENSDARG00000040965	zgc:101731	ENSDART00000060025	ENSDART00000060025.5	9	NA	731	2	376
ENSDARG00000056150	rbms2b	ENSDART00000060059	ENSDART00000060059.5	14	principal1	1056	0	7
ENSDARG00000056387	rnf17	ENSDART00000060225	ENSDART00000060225.4	36	alternative2	299	0	11
ENSDARG00000029766	nr1i2	ENSDART00000061525	ENSDART00000061525.4	10	alternative2	875	1	479
ENSDARG00000042041	tal2	ENSDART00000061616	ENSDART00000061616.5	3	principal1	639	1	350
ENSDARG00000042069	pebp1	ENSDART00000061653	ENSDART00000061653.4	5	principal1	1232	1	746
ENSDARG00000054186	ncs1b	ENSDART00000061786	ENSDART00000061786.5	8	principal1	941	0	24
ENSDARG00000042236	atrx	ENSDART00000061932	ENSDART00000061932.5	12	NA	399	2	294
ENSDARG00000042245	myl13	ENSDART00000061955	ENSDART00000061955.5	7	principal1	234	0	4
ENSDARG00000097473	zgc:113340	ENSDART00000062049	ENSDART00000062049.5	3	principal1	837	1	185
ENSDARG00000042329	BCR (1 of many)	ENSDART00000062073	ENSDART00000062073.4	25	alternative2	290	0	4
ENSDARG00000042551	mboat2b	ENSDART00000062405	ENSDART00000062405.4	8	NA	1305	1	93
ENSDARG00000071215	palm3	ENSDART00000062740	ENSDART00000062740.3	9	principal1	1902	1	1875
ENSDARG00000042791	git2b	ENSDART00000062795	ENSDART00000062795.3	22	principal1	3179	2	1198
ENSDARG00000043055	hiat1b	ENSDART00000063207	ENSDART00000063207.5	13	NA	1141	2	359
ENSDARG00000043299	nmu	ENSDART00000063564	ENSDART00000063564.4	8	alternative2	301	0	24
ENSDARG00000096620	tube1	ENSDART00000064565	ENSDART00000064565.4	13	NA	1023	2	595
ENSDARG00000074818	si:cabz01036022.1	ENSDART00000064611	ENSDART00000064611.6	6	alternative2	169	2	109
ENSDARG00000013110	dmtn	ENSDART00000064615	ENSDART00000064615.6	17	principal5	1044	1	1025
ENSDARG00000052765	gria2b	ENSDART00000064617	ENSDART00000064617.5	16	principal5	1712	0	4
ENSDARG00000074023	rbms1a	ENSDART00000064860	ENSDART00000064860.6	14	principal1	2156	0	4
ENSDARG00000044199	gnat1	ENSDART00000064896	ENSDART00000064896.5	9	principal1	751	0	21
ENSDARG00000044253	paqr3b	ENSDART00000064973	ENSDART00000064973.3	8	principal1	1507	1	1009
ENSDARG00000044356	tp63	ENSDART00000065135	ENSDART00000065135.4	11	NA	1368	0	16
ENSDARG00000044433	sned1	ENSDART00000065255	ENSDART00000065255.5	32	principal1	907	0	5
ENSDARG00000044526	camk1ga	ENSDART00000065380	ENSDART00000065380.3	12	principal1	457	0	38
ENSDARG00000044628	dtd1	ENSDART00000065566	ENSDART00000065566.4	6	principal1	267	0	11
ENSDARG00000044719	nrsn1	ENSDART00000065728	ENSDART00000065728.4	2	NA	2031	1	1306
ENSDARG00000044809	fpgs	ENSDART00000065858	ENSDART00000065858.3	16	principal1	805	1	617
ENSDARG00000045071	chad	ENSDART00000066264	ENSDART00000066264.3	4	principal1	1435	0	4
ENSDARG00000045150	csnk1e	ENSDART00000066391	ENSDART00000066391.4	11	principal1	775	0	37
ENSDARG00000045228	stub1	ENSDART00000066500	ENSDART00000066500.4	9	alternative2	200	0	18
ENSDARG00000045257	decr2	ENSDART00000066558	ENSDART00000066558.4	10	principal1	824	0	20
ENSDARG00000045302	smpx	ENSDART00000066625	ENSDART00000066625.4	5	principal1	1901	0	10
ENSDARG00000045401	mllt10	ENSDART00000066763	ENSDART00000066763.2	9	alternative2	1625	1	408
ENSDARG00000045421	stard3nl	ENSDART00000066789	ENSDART00000066789.6	9	principal1	1820	0	3
ENSDARG00000045850	ccdc167	ENSDART00000067380	ENSDART00000067380.4	5	principal1	496	0	4
ENSDARG00000045929	oaz2a	ENSDART00000067513	ENSDART00000067513.4	6	alternative2	1016	1	653
ENSDARG00000045930	rbpms2a	ENSDART00000067514	ENSDART00000067514.5	8	principal1	494	0	7
ENSDARG00000046024	pym1	ENSDART00000067668	ENSDART00000067668.5	5	NA	309	1	265
ENSDARG00000046074	stk11	ENSDART00000067736	ENSDART00000067736.5	11	principal1	410	0	35
ENSDARG00000046081	bloc1s2	ENSDART00000067751	ENSDART00000067751.3	6	alternative2	235	0	41
ENSDARG00000002347	cyp11a1	ENSDART00000073566	ENSDART00000073566.4	10	principal1	458	0	15
ENSDARG00000001880	stx3a	ENSDART00000073707	ENSDART00000073707.5	11	principal5	892	0	5
ENSDARG00000052016	cabp2a	ENSDART00000073742	ENSDART00000073742.3	8	principal1	861	1	126
ENSDARG00000009470	hnf1a	ENSDART00000074166	ENSDART00000074166.4	9	NA	199	1	65
ENSDARG00000052336	ociad2	ENSDART00000074167	ENSDART00000074167.5	7	principal1	954	0	1
ENSDARG00000052553	lig3	ENSDART00000074426	ENSDART00000074426.5	22	alternative2	1425	2	284
ENSDARG00000052746	grinab	ENSDART00000074655	ENSDART00000074655.3	9	alternative2	459	1	205
ENSDARG00000052978	mbnl1	ENSDART00000074924	ENSDART00000074924.4	10	alternative2	303	0	15
ENSDARG00000052978	mbnl1	ENSDART00000074929	ENSDART00000074929.5	10	alternative2	303	0	15
ENSDARG00000053074	gipc3	ENSDART00000075049	ENSDART00000075049.4	7	principal1	596	0	2
ENSDARG00000018814	esrp2	ENSDART00000075089	ENSDART00000075089.5	17	NA	1184	0	15
ENSDARG00000053129	carhsp1	ENSDART00000075100	ENSDART00000075100.4	5	principal1	707	1	643
ENSDARG00000053279	apln	ENSDART00000075312	ENSDART00000075312.5	3	principal1	3801	0	6
ENSDARG00000053563	si:ch73-56d11.4	ENSDART00000075607	ENSDART00000075607.5	7	NA	451	2	5060
ENSDARG00000053656	lypla2	ENSDART00000075723	ENSDART00000075723.4	10	principal1	1314	1	108
ENSDARG00000053709	si:ch73-89b15.3	ENSDART00000075788	ENSDART00000075788.5	8	NA	100	0	25
ENSDARG00000038716	casq1a	ENSDART00000075897	ENSDART00000075897.5	12	NA	272	2	190
ENSDARG00000053854	uts2a	ENSDART00000075966	ENSDART00000075966.1	5	principal1	256	1	52
ENSDARG00000053630	si:dkey-182o15.5	ENSDART00000076172	ENSDART00000076172.5	9	alternative2	164	1	109
ENSDARG00000094512	gabrz	ENSDART00000076322	ENSDART00000076322.4	11	principal1	957	1	609
ENSDARG00000054271	cdkn1bb	ENSDART00000076417	ENSDART00000076417.3	3	principal1	1163	0	10
ENSDARG00000054542	il12bb	ENSDART00000076750	ENSDART00000076750.5	7	principal5	43	0	3
ENSDARG00000054666	pgpep1	ENSDART00000076895	ENSDART00000076895.1	6	NA	483	1	65
ENSDARG00000055066	zdhhc20a	ENSDART00000077373	ENSDART00000077373.5	13	principal5	625	0	5
ENSDARG00000055080	rbm4.2	ENSDART00000077395	ENSDART00000077395.5	4	principal1	690	2	473
ENSDARG00000027595	selt1b	ENSDART00000077452	ENSDART00000077452.5	7	alternative1	595	0	23
ENSDARG00000055162	zhx2a	ENSDART00000077484	ENSDART00000077484.4	4	principal1	928	0	10
ENSDARG00000055283	id2a	ENSDART00000077626	ENSDART00000077626.3	3	principal1	1024	0	4
ENSDARG00000055307	sypl2a	ENSDART00000077649	ENSDART00000077649.3	7	principal1	3037	1	1461
ENSDARG00000055474	dexi	ENSDART00000077835	ENSDART00000077835.4	2	principal1	592	1	150
ENSDARG00000055792	foxo4	ENSDART00000078187	ENSDART00000078187.5	3	principal1	3325	0	24
ENSDARG00000070537	stmn2b	ENSDART00000078299	ENSDART00000078299.4	6	principal1	886	0	8
ENSDARG00000056211	ogfod2	ENSDART00000078664	ENSDART00000078664.3	8	principal1	260	1	92
ENSDARG00000017119	vps37a	ENSDART00000078675	ENSDART00000078675.5	12	principal1	503	0	18
ENSDARG00000056410	fdx1	ENSDART00000078904	ENSDART00000078904.6	5	NA	140	1	61
ENSDARG00000056554	rap1gap	ENSDART00000079035	ENSDART00000079035.5	25	alternative2	802	0	39
ENSDARG00000056781	zanl	ENSDART00000079322	ENSDART00000079322.4	43	NA	77	0	34
ENSDARG00000007906	lrp2b	ENSDART00000079326	ENSDART00000079326.4	78	alternative2	622	2	471
ENSDARG00000056791	zgc:112320	ENSDART00000079346	ENSDART00000079346.3	5	principal1	664	1	185
ENSDARG00000057042	tm2d1	ENSDART00000079638	ENSDART00000079638.6	7	principal5	431	0	9
ENSDARG00000057100	zwilch	ENSDART00000079695	ENSDART00000079695.4	19	principal1	165	0	5
ENSDARG00000057676	golga7	ENSDART00000080395	ENSDART00000080395.5	6	principal1	895	0	12
ENSDARG00000058003	wfdc1	ENSDART00000080788	ENSDART00000080788.5	7	principal1	1371	0	5
ENSDARG00000058102	sardh	ENSDART00000080904	ENSDART00000080904.6	22	principal1	123	0	31
ENSDARG00000058322	enc3	ENSDART00000081183	ENSDART00000081183.3	3	principal1	1413	0	21
ENSDARG00000012137	cyp46a1.1	ENSDART00000081351	ENSDART00000081351.5	10	NA	329	1	191
ENSDARG00000058548	bves	ENSDART00000081422	ENSDART00000081422.5	9	alternative2	719	0	6
ENSDARG00000058556	muc5.2	ENSDART00000081428	ENSDART00000081428.5	30	NA	836	2	304
ENSDARG00000014259	eya1	ENSDART00000081595	ENSDART00000081595.4	19	NA	2330	1	1138
ENSDARG00000020334	ptpn11a	ENSDART00000081599	ENSDART00000081599.5	16	principal1	1946	0	31
ENSDARG00000028106	glrx	ENSDART00000081646	ENSDART00000081646.5	4	alternative1	556	0	2
ENSDARG00000005356	tyro3	ENSDART00000081659	ENSDART00000081659.4	20	NA	819	1	121
ENSDARG00000058799	mybpha	ENSDART00000081714	ENSDART00000081714.5	13	alternative2	659	2	65
ENSDARG00000058962	txnl4b	ENSDART00000081945	ENSDART00000081945.3	4	principal1	298	0	2
ENSDARG00000043031	ints10	ENSDART00000082017	ENSDART00000082017.5	9	alternative2	255	0	16
ENSDARG00000059057	atpv0e2	ENSDART00000082066	ENSDART00000082066.3	4	principal1	563	0	6
ENSDARG00000059175	cep19	ENSDART00000082222	ENSDART00000082222.3	4	principal1	608	1	241
ENSDARG00000059235	zgc:113274	ENSDART00000082295	ENSDART00000082295.5	6	NA	583	1	119
ENSDARG00000045019	aamp	ENSDART00000082325	ENSDART00000082325.5	12	principal1	428	1	126
ENSDARG00000059367	mfap2	ENSDART00000082471	ENSDART00000082471.4	9	principal1	1187	0	14
ENSDARG00000059411	impa2	ENSDART00000082523	ENSDART00000082523.5	9	principal5	379	1	173
ENSDARG00000002912	adipor1a	ENSDART00000082761	ENSDART00000082761.4	8	NA	1189	0	7
ENSDARG00000059581	mbd5	ENSDART00000082954	ENSDART00000082954.4	6	principal1	352	1	123
ENSDARG00000059610	gpr146	ENSDART00000083024	ENSDART00000083024.4	3	principal1	1970	1	1033
ENSDARG00000059634	thumpd3	ENSDART00000083070	ENSDART00000083070.3	11	alternative2	140	1	53
ENSDARG00000059690	slc29a4	ENSDART00000083241	ENSDART00000083241.4	12	principal1	427	1	290
ENSDARG00000059714	arsk	ENSDART00000083317	ENSDART00000083317.5	10	alternative2	407	0	36
ENSDARG00000059883	trpv1	ENSDART00000083731	ENSDART00000083731.4	17	alternative2	441	0	45
ENSDARG00000043627	TBC1D9B	ENSDART00000083797	ENSDART00000083797.5	24	principal1	889	0	4
ENSDARG00000076496	frmd4bb	ENSDART00000084373	ENSDART00000084373.5	17	NA	3613	0	16
ENSDARG00000060192	rpusd1	ENSDART00000084549	ENSDART00000084549.3	7	principal1	492	1	96
ENSDARG00000060222	scn1ba	ENSDART00000084631	ENSDART00000084631.4	6	principal5	487	0	5
ENSDARG00000060280	pde9a	ENSDART00000084771	ENSDART00000084771.5	19	principal5	200	0	5
ENSDARG00000060288	prosc	ENSDART00000084792	ENSDART00000084792.3	9	principal1	867	1	393
ENSDARG00000052402	dnmt3ba	ENSDART00000085361	ENSDART00000085361.5	25	alternative2	1886	1	1245
ENSDARG00000062134	kcnab2b	ENSDART00000086117	ENSDART00000086117.6	15	NA	622	2	290
ENSDARG00000061185	nat15	ENSDART00000086994	ENSDART00000086994.4	7	principal1	677	0	26
ENSDARG00000001881	cacnb3a	ENSDART00000087280	ENSDART00000087280.4	15	principal1	631	0	17
ENSDARG00000061585	cyp4v7	ENSDART00000087976	ENSDART00000087976.5	12	principal1	816	1	784
ENSDARG00000061697	ca14	ENSDART00000088276	ENSDART00000088276.5	11	NA	264	2	118
ENSDARG00000061742	clasrp	ENSDART00000088421	ENSDART00000088421.5	22	alternative2	361	2	207
ENSDARG00000061862	myo18ab	ENSDART00000088648	ENSDART00000088648.5	44	alternative2	525	0	8
ENSDARG00000061990	kcnh4b	ENSDART00000089042	ENSDART00000089042.6	17	principal1	3791	1	536
ENSDARG00000062138	ranbp10	ENSDART00000089507	ENSDART00000089507.5	16	alternative2	208	0	11
ENSDARG00000061836	nfixb	ENSDART00000090235	ENSDART00000090235.4	11	alternative2	1426	0	20
ENSDARG00000062477	kiaa1549la	ENSDART00000090397	ENSDART00000090397.5	23	principal1	1815	0	45
ENSDARG00000062674	btbd10a	ENSDART00000090867	ENSDART00000090867.6	10	alternative2	897	1	160
ENSDARG00000069356	adgrl2a	ENSDART00000091550	ENSDART00000091550.5	24	alternative2	2178	0	1
ENSDARG00000078014	pacsin2	ENSDART00000092415	ENSDART00000092415.4	12	alternative2	683	1	301
ENSDARG00000063419	DHX35	ENSDART00000092679	ENSDART00000092679.5	15	NA	1900	2	1314
ENSDARG00000063522	bbs4	ENSDART00000092919	ENSDART00000092919.4	16	NA	1230	2	336
ENSDARG00000002670	ATG14	ENSDART00000097274	ENSDART00000097274.3	11	principal1	873	1	790
ENSDARG00000067668	CABZ01073329.1	ENSDART00000097465	ENSDART00000097465.4	9	principal1	844	1	50
ENSDARG00000067784	SLC9A1	ENSDART00000097631	ENSDART00000097631.4	13	NA	275	2	179
ENSDARG00000067817	PRKAB2	ENSDART00000097690	ENSDART00000097690.4	14	principal1	701	1	415
ENSDARG00000027501	usp20	ENSDART00000097945	ENSDART00000097945.3	26	NA	1797	0	3
ENSDARG00000025403	ftr83	ENSDART00000098246	ENSDART00000098246.4	8	NA	986	0	27
ENSDARG00000034168	serpini1	ENSDART00000098299	ENSDART00000098299.4	9	principal1	634	1	615
ENSDARG00000063437	wnt9a	ENSDART00000098391	ENSDART00000098391.4	5	NA	758	2	269
ENSDARG00000038359	enosf1	ENSDART00000098412	ENSDART00000098412.4	13	NA	284	0	12
ENSDARG00000068181	dpep1	ENSDART00000098430	ENSDART00000098430.2	11	principal1	352	1	63
ENSDARG00000068286	slc7a4	ENSDART00000098701	ENSDART00000098701.3	6	principal1	250	0	15
ENSDARG00000061024	rabggta	ENSDART00000099024	ENSDART00000099024.4	18	principal1	1138	1	763
ENSDARG00000003820	nr1d2a	ENSDART00000099040	ENSDART00000099040.4	9	alternative2	1556	1	1500
ENSDARG00000028784	si:dkey-24p1.6	ENSDART00000099375	ENSDART00000099375.4	14	alternative2	455	0	27
ENSDARG00000033901	msi2a	ENSDART00000099473	ENSDART00000099473.2	16	alternative2	940	2	421
ENSDARG00000068926	si:ch211-137a8.2	ENSDART00000099856	ENSDART00000099856.3	13	NA	1301	2	478
ENSDARG00000025504	gucy2f	ENSDART00000099916	ENSDART00000099916.4	19	alternative2	2629	0	22
ENSDARG00000068967	zgc:153372	ENSDART00000099958	ENSDART00000099958.3	11	principal1	298	0	1
ENSDARG00000068969	zgc:153759	ENSDART00000099972	ENSDART00000099972.4	8	principal1	37	0	7
ENSDARG00000030463	tppp3	ENSDART00000100260	ENSDART00000100260.2	5	NA	953	0	35
ENSDARG00000045465	lancl2	ENSDART00000100417	ENSDART00000100417.3	11	principal1	1492	1	1357
ENSDARG00000073913	pimr213	ENSDART00000100780	ENSDART00000100780.3	7	NA	437	2	233
ENSDARG00000039347	rps24	ENSDART00000100813	ENSDART00000100813.5	6	principal5	97	0	23
ENSDARG00000069425	hsbp1a	ENSDART00000101044	ENSDART00000101044.5	4	principal1	289	0	26
ENSDARG00000069472	chsy3	ENSDART00000101142	ENSDART00000101142.4	4	principal1	1011	1	53
ENSDARG00000030153	gnptab	ENSDART00000101154	ENSDART00000101154.4	14	NA	1347	2	710
ENSDARG00000058538	alcamb	ENSDART00000101204	ENSDART00000101204.3	16	principal1	1228	0	17
ENSDARG00000013317	pygmb	ENSDART00000101459	ENSDART00000101459.4	10	NA	600	0	12
ENSDARG00000069755	mtmr11	ENSDART00000101753	ENSDART00000101753.5	18	principal1	5835	0	7
ENSDARG00000069787	tmc6a	ENSDART00000101839	ENSDART00000101839.4	20	alternative2	208	0	1
ENSDARG00000045019	aamp	ENSDART00000102127	ENSDART00000102127.4	9	NA	465	1	163
ENSDARG00000069968	pcsk7	ENSDART00000102268	ENSDART00000102268.4	17	principal1	108	1	86
ENSDARG00000069989	bnc2	ENSDART00000102322	ENSDART00000102322.5	7	NA	1476	0	43
ENSDARG00000076255	znf1084	ENSDART00000102369	ENSDART00000102369.3	4	alternative2	793	1	649
ENSDARG00000006251	ell2	ENSDART00000102404	ENSDART00000102404.3	10	NA	784	2	663
ENSDARG00000094973	wnt16	ENSDART00000102543	ENSDART00000102543.4	4	NA	1752	2	543
ENSDARG00000024651	snrpa1	ENSDART00000102584	ENSDART00000102584.4	8	NA	357	2	104
ENSDARG00000070108	dek	ENSDART00000102594	ENSDART00000102594.4	12	NA	1241	2	148
ENSDARG00000070148	cygb2	ENSDART00000102703	ENSDART00000102703.2	4	principal1	520	1	344
ENSDARG00000070161	vamp3	ENSDART00000102734	ENSDART00000102734.3	6	alternative2	810	1	338
ENSDARG00000070166	zgc:153499	ENSDART00000102754	ENSDART00000102754.4	9	alternative2	135	0	1
ENSDARG00000037517	slc35c2	ENSDART00000102963	ENSDART00000102963.4	50	alternative2	1673	2	212
ENSDARG00000026224	fanci	ENSDART00000103145	ENSDART00000103145.4	35	NA	1122	2	701
ENSDARG00000012389	adar	ENSDART00000103213	ENSDART00000103213.3	16	NA	2016	2	1038
ENSDARG00000025554	WDR83OS	ENSDART00000103273	ENSDART00000103273.3	5	NA	353	0	18
ENSDARG00000070621	FAM72B	ENSDART00000103883	ENSDART00000103883.2	6	principal1	770	1	570
ENSDARG00000070774	irgf1	ENSDART00000104220	ENSDART00000104220.3	4	principal1	603	1	301
ENSDARG00000044973	zgc:171226	ENSDART00000104264	ENSDART00000104264.3	9	alternative2	330	0	9
ENSDARG00000070867	smx5	ENSDART00000104394	ENSDART00000104394.3	6	principal1	795	1	412
ENSDARG00000070918	si:ch211-284e20.8	ENSDART00000104504	ENSDART00000104504.4	8	alternative2	411	1	119
ENSDARG00000052150	pbx4	ENSDART00000104683	ENSDART00000104683.5	8	principal1	2419	0	43
ENSDARG00000071010	tuft1b	ENSDART00000104719	ENSDART00000104719.4	12	principal1	897	1	187
ENSDARG00000008192	pank1a	ENSDART00000104724	ENSDART00000104724.2	8	principal1	2347	1	1105
ENSDARG00000071024	zgc:171679	ENSDART00000104747	ENSDART00000104747.3	5	principal1	1211	0	22
ENSDARG00000016584	rgs7a	ENSDART00000104895	ENSDART00000104895.3	18	principal1	690	0	19
ENSDARG00000071159	SFT2D2 (1 of many)	ENSDART00000104996	ENSDART00000104996.2	9	principal1	1051	1	858
ENSDARG00000019881	bsg	ENSDART00000105392	ENSDART00000105392.5	8	NA	927	0	13
ENSDARG00000014623	si:ch211-212d10.1	ENSDART00000105415	ENSDART00000105415.4	5	NA	182	0	18
ENSDARG00000071339	borcs8	ENSDART00000105432	ENSDART00000105432.4	6	principal1	231	0	22
ENSDARG00000071413	mier2	ENSDART00000105550	ENSDART00000105550.3	13	principal1	561	0	41
ENSDARG00000055086	ggnbp2	ENSDART00000105832	ENSDART00000105832.5	11	alternative2	928	1	164
ENSDARG00000071551	xrcc6	ENSDART00000105856	ENSDART00000105856.2	13	NA	795	2	399
ENSDARG00000035458	atp2a1l	ENSDART00000105896	ENSDART00000105896.4	24	principal1	344	0	39
ENSDARG00000071578	si:ch211-222k6.3	ENSDART00000105914	ENSDART00000105914.4	6	principal1	379	2	188
ENSDARG00000027851	ccdc191	ENSDART00000105938	ENSDART00000105938.4	17	alternative2	608	1	596
ENSDARG00000079762	si:dkey-253d23.4	ENSDART00000105939	ENSDART00000105939.3	6	alternative2	1470	1	68
ENSDARG00000071596	neto1l	ENSDART00000105956	ENSDART00000105956.5	11	principal1	742	0	14
ENSDARG00000077085	zgc:110821	ENSDART00000106357	ENSDART00000106357.2	5	principal1	527	0	30
ENSDARG00000037503	thoc2	ENSDART00000106626	ENSDART00000106626.4	39	principal5	790	0	18
ENSDARG00000071872	zdhhc15b	ENSDART00000106658	ENSDART00000106658.4	12	principal1	1539	0	23
ENSDARG00000075964	plekhg4	ENSDART00000108473	ENSDART00000108473.4	24	principal1	939	0	9
ENSDARG00000075545	si:dkey-89b17.4	ENSDART00000108541	ENSDART00000108541.3	6	NA	3143	0	14
ENSDARG00000033899	ap2m1b	ENSDART00000108636	ENSDART00000108636.3	12	alternative1	608	0	13
ENSDARG00000055129	pim3	ENSDART00000108692	ENSDART00000108692.1	7	NA	1613	2	362
ENSDARG00000052480	pdcd11	ENSDART00000108733	ENSDART00000108733.3	31	NA	1470	2	1373
ENSDARG00000012274	eif4e1c	ENSDART00000108764	ENSDART00000108764.3	6	NA	1369	2	196
ENSDARG00000075919	ccser1	ENSDART00000108865	ENSDART00000108865.3	11	alternative2	4839	0	33
ENSDARG00000051981	STX3 (1 of many)	ENSDART00000108875	ENSDART00000108875.2	14	NA	188	1	76
ENSDARG00000039466	hnrnph3	ENSDART00000108951	ENSDART00000108951.3	9	NA	1125	2	582
ENSDARG00000038024	flr	ENSDART00000108973	ENSDART00000108973.2	18	NA	240	1	57
ENSDARG00000079647	muc13b	ENSDART00000109105	ENSDART00000109105.1	20	NA	1363	2	617
ENSDARG00000075121	hbegfa	ENSDART00000109138	ENSDART00000109138.3	6	principal1	939	0	19
ENSDARG00000075909	slc35f3a	ENSDART00000109189	ENSDART00000109189.3	10	NA	651	2	485
ENSDARG00000078582	myo16	ENSDART00000109288	ENSDART00000109288.3	36	principal1	3265	0	42
ENSDARG00000011299	blzf1	ENSDART00000109415	ENSDART00000109415.2	7	alternative2	1056	1	433
ENSDARG00000062361	PAXBP1	ENSDART00000109663	ENSDART00000109663.2	14	NA	1216	2	927
ENSDARG00000004218	rnd1b	ENSDART00000109712	ENSDART00000109712.3	6	NA	631	2	250
ENSDARG00000075933	cox15	ENSDART00000109737	ENSDART00000109737.1	10	principal1	213	1	122
ENSDARG00000055350	sun1	ENSDART00000109876	ENSDART00000109876.3	20	alternative2	923	1	826
ENSDARG00000103596	BX247865.5	ENSDART00000109971	ENSDART00000109971.3	6	principal1	302	0	40
ENSDARG00000074756	tfb2m	ENSDART00000110058	ENSDART00000110058.1	10	principal1	454	1	319
ENSDARG00000078193	si:ch211-67e16.3	ENSDART00000110348	ENSDART00000110348.2	6	alternative2	506	1	469
ENSDARG00000078423	zgc:194285	ENSDART00000110429	ENSDART00000110429.2	2	principal1	390	0	10
ENSDARG00000077788	arhgef10	ENSDART00000110451	ENSDART00000110451.3	30	alternative2	1017	0	23
ENSDARG00000074387	fam150a	ENSDART00000110571	ENSDART00000110571.3	5	alternative2	1916	0	9
ENSDARG00000078217	cblc	ENSDART00000110619	ENSDART00000110619.3	11	principal5	460	1	50
ENSDARG00000051809	btr12	ENSDART00000110769	ENSDART00000110769.3	9	principal1	434	1	143
ENSDARG00000075909	slc35f3a	ENSDART00000110773	ENSDART00000110773.4	9	NA	243	1	66
ENSDARG00000037177	zc3h13	ENSDART00000110816	ENSDART00000110816.1	11	NA	449	1	64
ENSDARG00000077745	si:ch73-380l3.2	ENSDART00000110993	ENSDART00000110993.3	8	alternative2	362	1	143
ENSDARG00000078479	mocs1	ENSDART00000111238	ENSDART00000111238.2	11	alternative2	1136	0	7
ENSDARG00000075549	cdh5	ENSDART00000111441	ENSDART00000111441.3	14	alternative2	564	1	538
ENSDARG00000075864	igsf9a	ENSDART00000111952	ENSDART00000111952.3	22	alternative2	3187	0	9
ENSDARG00000007277	myf5	ENSDART00000112035	ENSDART00000112035.1	4	principal1	630	1	446
ENSDARG00000040111	pi4kb	ENSDART00000112165	ENSDART00000112165.2	13	alternative2	864	0	3
ENSDARG00000055080	rbm4.2	ENSDART00000112169	ENSDART00000112169.5	4	principal1	1204	0	17
ENSDARG00000078502	si:ch211-150o23.3	ENSDART00000112356	ENSDART00000112356.3	8	principal1	1073	0	18
ENSDARG00000076983	rnasel4	ENSDART00000112388	ENSDART00000112388.1	3	principal1	286	0	20
ENSDARG00000003641	tfg	ENSDART00000112398	ENSDART00000112398.1	9	principal1	512	1	205
ENSDARG00000076092	slc31a2	ENSDART00000112451	ENSDART00000112451.3	4	NA	563	1	253
ENSDARG00000043816	st6galnac1.2	ENSDART00000112847	ENSDART00000112847.2	10	NA	657	2	292
ENSDARG00000039020	fbxo5	ENSDART00000112924	ENSDART00000112924.4	5	NA	283	1	216
ENSDARG00000071024	zgc:171679	ENSDART00000112972	ENSDART00000112972.1	6	principal1	1208	2	714
ENSDARG00000057042	tm2d1	ENSDART00000113099	ENSDART00000113099.2	7	alternative2	437	0	9
ENSDARG00000075455	soga3b	ENSDART00000113106	ENSDART00000113106.2	2	NA	48	0	11
ENSDARG00000074221	zgc:172302	ENSDART00000113281	ENSDART00000113281.3	46	alternative2	4199	2	3035
ENSDARG00000097473	zgc:113340	ENSDART00000113545	ENSDART00000113545.1	4	principal1	838	2	271
ENSDARG00000075807	si:dkey-161l11.26	ENSDART00000113547	ENSDART00000113547.2	5	alternative2	510	0	1
ENSDARG00000053877	cpdb	ENSDART00000113607	ENSDART00000113607.2	12	NA	896	2	630
ENSDARG00000078458	ppp1r37	ENSDART00000113702	ENSDART00000113702.3	13	principal1	1323	0	16
ENSDARG00000079191	zgc:172122	ENSDART00000113808	ENSDART00000113808.2	8	principal5	350	0	17
ENSDARG00000076134	zgc:162972	ENSDART00000113979	ENSDART00000113979.2	3	principal1	63	0	40
ENSDARG00000077096	fndc7a	ENSDART00000113994	ENSDART00000113994.3	10	NA	267	0	11
ENSDARG00000074082	CU467828.1	ENSDART00000114225	ENSDART00000114225.3	7	principal5	204	0	2
ENSDARG00000076959	si:ch211-38m6.6	ENSDART00000114241	ENSDART00000114241.3	13	alternative2	407	0	29
ENSDARG00000076853	si:ch73-49h18.1	ENSDART00000114293	ENSDART00000114293.3	6	alternative2	232	0	9
ENSDARG00000054856	METTL12	ENSDART00000114408	ENSDART00000114408.1	3	alternative2	1203	1	584
ENSDARG00000076146	zgc:172075	ENSDART00000114434	ENSDART00000114434.3	3	alternative2	635	1	586
ENSDARG00000069804	si:ch211-198k9.6	ENSDART00000114536	ENSDART00000114536.3	6	principal1	300	0	40
ENSDARG00000034427	hn1l	ENSDART00000114564	ENSDART00000114564.2	6	principal1	1180	1	55
ENSDARG00000078266	twist2	ENSDART00000114814	ENSDART00000114814.3	2	principal1	545	0	31
ENSDARG00000076650	PDE9A (1 of many)	ENSDART00000114937	ENSDART00000114937.3	19	principal1	2834	0	22
ENSDARG00000078180	sc:d0202	ENSDART00000115076	ENSDART00000115076.3	6	principal1	203	2	180
ENSDARG00000075347	chfr	ENSDART00000115227	ENSDART00000115227.1	19	principal1	148	0	35
ENSDARG00000077120	arid5a	ENSDART00000115398	ENSDART00000115398.2	8	principal1	796	1	326
ENSDARG00000037503	thoc2	ENSDART00000115408	ENSDART00000115408.4	37	alternative2	937	1	165
ENSDARG00000021633	sh3bgr	ENSDART00000121529	ENSDART00000121529.1	13	alternative2	1500	2	553
ENSDARG00000074204	commd6	ENSDART00000121777	ENSDART00000121777.2	8	alternative2	118	1	62
ENSDARG00000027501	usp20	ENSDART00000122077	ENSDART00000122077.2	14	NA	1888	2	278
ENSDARG00000040192	nenf	ENSDART00000122128	ENSDART00000122128.2	3	NA	924	1	65
ENSDARG00000091260	mylk4a	ENSDART00000122138	ENSDART00000122138.2	14	principal1	1362	0	1
ENSDARG00000043031	ints10	ENSDART00000122374	ENSDART00000122374.2	18	alternative2	261	0	16
ENSDARG00000030723	cldn11b	ENSDART00000122554	ENSDART00000122554.1	4	principal1	1007	1	178
ENSDARG00000034326	ing3	ENSDART00000122636	ENSDART00000122636.2	13	NA	638	1	162
ENSDARG00000027825	naa50	ENSDART00000122762	ENSDART00000122762.2	6	NA	151	0	7
ENSDARG00000088466	CABZ01108998.1	ENSDART00000122785	ENSDART00000122785.2	6	principal1	21	0	2
ENSDARG00000003081	mybphb	ENSDART00000122794	ENSDART00000122794.2	12	principal1	112	0	23
ENSDARG00000053656	lypla2	ENSDART00000122859	ENSDART00000122859.1	11	NA	1336	1	113
ENSDARG00000038467	igsf8	ENSDART00000123044	ENSDART00000123044.2	8	alternative2	1555	1	1496
ENSDARG00000056725	hmgb3a	ENSDART00000123056	ENSDART00000123056.3	4	NA	320	1	150
ENSDARG00000097208	ALKBH3 (1 of many)	ENSDART00000123220	ENSDART00000123220.2	11	principal1	1470	0	25
ENSDARG00000040959	rabl3	ENSDART00000123466	ENSDART00000123466.3	8	NA	458	2	161
ENSDARG00000055565	cacnb2b	ENSDART00000123495	ENSDART00000123495.2	14	alternative2	1841	0	16
ENSDARG00000043587	srd5a2a	ENSDART00000123527	ENSDART00000123527.3	4	NA	489	2	207
ENSDARG00000099398	zgc:174461	ENSDART00000123650	ENSDART00000123650.2	6	NA	299	0	40
ENSDARG00000002369	UBC (1 of many)	ENSDART00000123908	ENSDART00000123908.1	5	NA	381	1	114
ENSDARG00000033899	ap2m1b	ENSDART00000124051	ENSDART00000124051.2	13	alternative1	608	0	13
ENSDARG00000021494	hnf4a	ENSDART00000124103	ENSDART00000124103.3	11	NA	1586	2	1307
ENSDARG00000020702	odf2b	ENSDART00000124213	ENSDART00000124213.2	20	alternative2	545	0	11
ENSDARG00000087870	adgrf3a	ENSDART00000124293	ENSDART00000124293.2	12	alternative2	708	0	18
ENSDARG00000091209	ucp3	ENSDART00000124432	ENSDART00000124432.2	9	NA	731	2	184
ENSDARG00000009594	nr1d2b	ENSDART00000124597	ENSDART00000124597.3	4	NA	197	1	104
ENSDARG00000015538	znf207a	ENSDART00000124631	ENSDART00000124631.2	12	alternative2	107	0	24
ENSDARG00000016811	ints3	ENSDART00000124755	ENSDART00000124755.1	20	NA	1811	2	878
ENSDARG00000013024	erap1a	ENSDART00000124804	ENSDART00000124804.2	19	principal1	851	0	11
ENSDARG00000055350	sun1	ENSDART00000124824	ENSDART00000124824.2	25	alternative2	923	1	826
ENSDARG00000089943	npy2rl	ENSDART00000125009	ENSDART00000125009.2	4	alternative2	132	0	1
ENSDARG00000016457	irf9	ENSDART00000125220	ENSDART00000125220.1	10	NA	825	2	308
ENSDARG00000005870	mmadhc	ENSDART00000125370	ENSDART00000125370.2	9	NA	773	2	124
ENSDARG00000037142	zgc:153146	ENSDART00000125589	ENSDART00000125589.2	8	principal1	506	0	19
ENSDARG00000017960	sfxn2	ENSDART00000125745	ENSDART00000125745.2	4	NA	193	1	108
ENSDARG00000006600	lsm14aa	ENSDART00000125821	ENSDART00000125821.2	4	NA	1730	0	14
ENSDARG00000068934	cyp1b1	ENSDART00000126013	ENSDART00000126013.2	3	NA	1490	1	528
ENSDARG00000011837	zgc:100846	ENSDART00000126136	ENSDART00000126136.2	11	alternative2	1235	2	219
ENSDARG00000016484	dkc1	ENSDART00000126190	ENSDART00000126190.3	8	NA	602	2	493
ENSDARG00000017785	zgc:158689	ENSDART00000126445	ENSDART00000126445.2	17	NA	1161	2	1135
ENSDARG00000017537	prkag3a	ENSDART00000126468	ENSDART00000126468.2	13	principal1	382	1	54
ENSDARG00000055124	ccnl1a	ENSDART00000126563	ENSDART00000126563.3	8	NA	454	2	410
ENSDARG00000087032	si:ch211-200e2.1	ENSDART00000126578	ENSDART00000126578.2	14	principal1	2350	0	2
ENSDARG00000004452	tardbpl	ENSDART00000126681	ENSDART00000126681.4	7	NA	922	1	52
ENSDARG00000053500	cbsa	ENSDART00000126746	ENSDART00000126746.2	6	NA	499	2	407
ENSDARG00000027590	43710	ENSDART00000126891	ENSDART00000126891.4	13	principal5	1056	0	8
ENSDARG00000036675	hnrnpa1b	ENSDART00000127174	ENSDART00000127174.3	9	NA	160	2	79
ENSDARG00000021239	apaf1	ENSDART00000127261	ENSDART00000127261.2	28	alternative2	154	1	131
ENSDARG00000016889	eif3g	ENSDART00000127487	ENSDART00000127487.1	11	NA	316	2	217
ENSDARG00000091116	pkhd1l1	ENSDART00000127517	ENSDART00000127517.1	77	alternative2	129	1	77
ENSDARG00000053106	cep44	ENSDART00000127635	ENSDART00000127635.2	11	NA	1424	2	376
ENSDARG00000018174	gnai2a	ENSDART00000128070	ENSDART00000128070.2	9	principal1	998	0	27
ENSDARG00000013847	egfra	ENSDART00000128514	ENSDART00000128514.1	9	NA	642	1	130
ENSDARG00000090833	igfbp6b	ENSDART00000128598	ENSDART00000128598.1	5	principal1	469	1	334
ENSDARG00000062216	narfl	ENSDART00000128636	ENSDART00000128636.2	11	NA	2000	2	947
ENSDARG00000002758	dedd1	ENSDART00000128762	ENSDART00000128762.2	7	NA	749	1	139
ENSDARG00000033738	zgc:153867	ENSDART00000128831	ENSDART00000128831.3	7	alternative1	265	0	14
ENSDARG00000060021	vcpkmt	ENSDART00000129009	ENSDART00000129009.2	4	NA	243	1	104
ENSDARG00000058102	sardh	ENSDART00000129253	ENSDART00000129253.2	17	NA	120	0	31
ENSDARG00000045843	apex1	ENSDART00000129398	ENSDART00000129398.2	8	principal1	503	2	443
ENSDARG00000090778	ttll1	ENSDART00000129523	ENSDART00000129523.2	9	NA	993	2	547
ENSDARG00000020574	atp2a1	ENSDART00000129561	ENSDART00000129561.2	24	principal1	326	0	35
ENSDARG00000016454	esr2a	ENSDART00000129589	ENSDART00000129589.2	11	alternative2	1288	0	29
ENSDARG00000024314	herpud1	ENSDART00000129631	ENSDART00000129631.2	8	NA	1813	2	782
ENSDARG00000018602	rab5aa	ENSDART00000129730	ENSDART00000129730.1	7	principal1	986	1	849
ENSDARG00000063095	ctsf	ENSDART00000129898	ENSDART00000129898.2	15	principal1	825	0	23
ENSDARG00000019717	pbx2	ENSDART00000130045	ENSDART00000130045.2	9	alternative2	1337	1	1268
ENSDARG00000055350	sun1	ENSDART00000130261	ENSDART00000130261.2	24	alternative2	923	1	826
ENSDARG00000087349	reep6	ENSDART00000130400	ENSDART00000130400.2	8	alternative2	709	2	231
ENSDARG00000027590	43710	ENSDART00000130603	ENSDART00000130603.2	13	alternative2	1056	0	8
ENSDARG00000045768	cry1aa	ENSDART00000130692	ENSDART00000130692.3	14	principal5	748	0	7
ENSDARG00000055565	cacnb2b	ENSDART00000130722	ENSDART00000130722.3	15	principal5	470	0	16
ENSDARG00000058102	sardh	ENSDART00000131043	ENSDART00000131043.2	18	NA	120	0	31
ENSDARG00000016454	esr2a	ENSDART00000131069	ENSDART00000131069.3	11	principal5	1292	0	29
ENSDARG00000019881	bsg	ENSDART00000131131	ENSDART00000131131.3	8	NA	927	0	13
ENSDARG00000030700	ctps1a	ENSDART00000131319	ENSDART00000131319.1	19	principal1	245	0	12
ENSDARG00000010280	clasp1a	ENSDART00000131334	ENSDART00000131334.1	5	NA	516	1	467
ENSDARG00000011613	rbm39a	ENSDART00000131365	ENSDART00000131365.1	5	NA	184	0	45
ENSDARG00000059960	plch2a	ENSDART00000131460	ENSDART00000131460.1	14	NA	2552	0	19
ENSDARG00000093006	zgc:154040	ENSDART00000131762	ENSDART00000131762.2	7	NA	297	1	268
ENSDARG00000094695	si:dkey-204f11.64	ENSDART00000131802	ENSDART00000131802.2	3	principal1	2794	0	1
ENSDARG00000094927	si:dkey-93l1.4	ENSDART00000131804	ENSDART00000131804.1	9	principal1	249	0	15
ENSDARG00000041735	tmem237a	ENSDART00000131824	ENSDART00000131824.1	11	NA	393	2	161
ENSDARG00000056322	ldb3a	ENSDART00000131856	ENSDART00000131856.2	10	NA	775	2	685
ENSDARG00000016584	rgs7a	ENSDART00000131863	ENSDART00000131863.2	18	principal1	690	0	19
ENSDARG00000094935	si:dkey-58f10.11	ENSDART00000131879	ENSDART00000131879.1	5	alternative2	892	0	18
ENSDARG00000075393	spock2	ENSDART00000132027	ENSDART00000132027.1	11	NA	568	0	33
ENSDARG00000039490	pitpnaa	ENSDART00000132028	ENSDART00000132028.2	12	principal5	819	0	18
ENSDARG00000012747	rer1	ENSDART00000132035	ENSDART00000132035.1	8	principal1	518	0	39
ENSDARG00000069453	zgc:113314	ENSDART00000132058	ENSDART00000132058.1	8	alternative2	143	0	10
ENSDARG00000033901	msi2a	ENSDART00000132096	ENSDART00000132096.2	15	principal5	1056	0	35
ENSDARG00000008247	vezf1a	ENSDART00000132162	ENSDART00000132162.1	5	NA	360	0	5
ENSDARG00000056387	rnf17	ENSDART00000132295	ENSDART00000132295.3	37	principal5	296	0	11
ENSDARG00000031894	lef1	ENSDART00000132405	ENSDART00000132405.3	11	principal1	1287	0	6
ENSDARG00000036337	cers3b	ENSDART00000132420	ENSDART00000132420.1	9	NA	857	2	701
ENSDARG00000027887	zfyve21	ENSDART00000132458	ENSDART00000132458.2	6	NA	502	2	492
ENSDARG00000102536	zgc:174646	ENSDART00000132482	ENSDART00000132482.2	4	principal1	279	1	101
ENSDARG00000012642	si:ch211-266d19.4	ENSDART00000132530	ENSDART00000132530.2	13	principal1	866	0	43
ENSDARG00000092203	CR352226.2	ENSDART00000132541	ENSDART00000132541.2	6	principal1	419	0	41
ENSDARG00000056294	SBK1	ENSDART00000132568	ENSDART00000132568.1	3	NA	221	1	78
ENSDARG00000096620	tube1	ENSDART00000132669	ENSDART00000132669.2	13	principal1	431	0	3
ENSDARG00000036298	rps13	ENSDART00000132683	ENSDART00000132683.1	6	NA	147	1	76
ENSDARG00000070028	tmem41aa	ENSDART00000132709	ENSDART00000132709.1	4	NA	527	2	231
ENSDARG00000009939	micu2	ENSDART00000132756	ENSDART00000132756.2	12	NA	1382	1	207
ENSDARG00000054137	adgrg6	ENSDART00000132771	ENSDART00000132771.1	5	NA	475	0	22
ENSDARG00000002745	tdh	ENSDART00000132928	ENSDART00000132928.2	5	NA	138	1	71
ENSDARG00000095829	otulina	ENSDART00000132996	ENSDART00000132996.1	3	principal1	664	1	392
ENSDARG00000031907	ptbp1b	ENSDART00000132997	ENSDART00000132997.1	6	NA	179	2	119
ENSDARG00000093430	si:dkeyp-34f6.4	ENSDART00000133045	ENSDART00000133045.2	4	principal1	297	0	24
ENSDARG00000060113	znf395a	ENSDART00000133154	ENSDART00000133154.1	5	NA	215	1	80
ENSDARG00000003414	capslb	ENSDART00000133190	ENSDART00000133190.1	6	principal1	367	0	16
ENSDARG00000092675	BX005399.2	ENSDART00000133346	ENSDART00000133346.2	6	principal1	299	0	40
ENSDARG00000019060	snx12	ENSDART00000133478	ENSDART00000133478.2	6	alternative1	1574	0	5
ENSDARG00000094940	BX247865.4	ENSDART00000133560	ENSDART00000133560.2	6	principal1	294	0	40
ENSDARG00000058030	hspa14	ENSDART00000133603	ENSDART00000133603.1	5	NA	332	2	118
ENSDARG00000010266	igf2bp3	ENSDART00000133633	ENSDART00000133633.2	6	NA	517	2	388
ENSDARG00000019195	vps9d1	ENSDART00000133834	ENSDART00000133834.2	17	principal5	965	0	5
ENSDARG00000007863	tra2a	ENSDART00000133873	ENSDART00000133873.1	7	NA	711	2	600
ENSDARG00000058579	si:ch211-274f20.2	ENSDART00000133904	ENSDART00000133904.1	13	principal1	516	0	7
ENSDARG00000074546	si:ch211-213a13.11	ENSDART00000133993	ENSDART00000133993.2	24	principal1	682	0	15
ENSDARG00000053890	tmem62	ENSDART00000134000	ENSDART00000134000.1	14	NA	1106	2	530
ENSDARG00000004427	dpy30	ENSDART00000134065	ENSDART00000134065.1	6	NA	285	1	74
ENSDARG00000014039	si:dkeyp-93d12.1	ENSDART00000134066	ENSDART00000134066.3	5	principal1	541	0	15
ENSDARG00000016477	eif4a2	ENSDART00000134178	ENSDART00000134178.3	7	NA	459	2	349
ENSDARG00000060177	vcpip1	ENSDART00000134203	ENSDART00000134203.1	4	principal5	354	0	26
ENSDARG00000009281	dnm1b	ENSDART00000134261	ENSDART00000134261.2	23	principal5	243	0	15
ENSDARG00000025011	synj1	ENSDART00000134276	ENSDART00000134276.3	30	principal5	3758	0	3
ENSDARG00000060477	vps8	ENSDART00000134311	ENSDART00000134311.2	6	NA	247	0	44
ENSDARG00000079310	st3gal1l	ENSDART00000134460	ENSDART00000134460.1	6	NA	472	2	316
ENSDARG00000028106	glrx	ENSDART00000134469	ENSDART00000134469.2	4	alternative1	561	0	2
ENSDARG00000036675	hnrnpa1b	ENSDART00000134607	ENSDART00000134607.1	4	NA	111	0	33
ENSDARG00000062806	ttll9	ENSDART00000134776	ENSDART00000134776.2	15	NA	509	1	124
ENSDARG00000044973	zgc:171226	ENSDART00000134806	ENSDART00000134806.2	8	alternative2	336	0	9
ENSDARG00000078691	gigyf1	ENSDART00000134864	ENSDART00000134864.1	7	NA	3147	1	2433
ENSDARG00000020764	slmapb	ENSDART00000134865	ENSDART00000134865.1	6	NA	668	0	4
ENSDARG00000092578	si:ch211-222e20.4	ENSDART00000135003	ENSDART00000135003.1	7	principal1	680	0	22
ENSDARG00000095394	si:ch1073-75f15.2	ENSDART00000135090	ENSDART00000135090.1	4	principal1	260	0	1
ENSDARG00000007362	sft2d1	ENSDART00000135113	ENSDART00000135113.2	10	NA	2023	2	408
ENSDARG00000095774	emd	ENSDART00000135158	ENSDART00000135158.2	8	NA	797	2	147
ENSDARG00000022129	rbm4.3	ENSDART00000135207	ENSDART00000135207.2	4	principal1	1245	0	29
ENSDARG00000016345	ncoa5	ENSDART00000135296	ENSDART00000135296.1	5	NA	267	2	219
ENSDARG00000016156	fam53b	ENSDART00000135393	ENSDART00000135393.1	4	NA	1236	1	521
ENSDARG00000021677	phf11	ENSDART00000135399	ENSDART00000135399.1	11	NA	537	2	492
ENSDARG00000007744	tsr1	ENSDART00000135409	ENSDART00000135409.2	10	NA	343	0	48
ENSDARG00000092920	si:ch211-106h4.12	ENSDART00000135411	ENSDART00000135411.2	6	principal5	335	0	47
ENSDARG00000093221	si:dkey-23f9.11	ENSDART00000135427	ENSDART00000135427.2	7	alternative2	270	2	239
ENSDARG00000087032	si:ch211-200e2.1	ENSDART00000135551	ENSDART00000135551.3	15	principal1	2331	0	2
ENSDARG00000018328	rhocb	ENSDART00000135568	ENSDART00000135568.2	5	NA	110	0	14
ENSDARG00000093512	si:dkey-238j22.1	ENSDART00000135571	ENSDART00000135571.1	5	principal1	157	0	16
ENSDARG00000094850	si:dkey-88l16.5	ENSDART00000135667	ENSDART00000135667.2	4	principal1	547	0	30
ENSDARG00000094660	si:ch211-218d20.15	ENSDART00000135870	ENSDART00000135870.2	6	NA	525	2	431
ENSDARG00000032116	cnot7	ENSDART00000136009	ENSDART00000136009.1	7	NA	1696	1	433
ENSDARG00000055291	rab18a	ENSDART00000136042	ENSDART00000136042.1	6	NA	461	2	179
ENSDARG00000061732	raph1b	ENSDART00000136066	ENSDART00000136066.1	2	NA	129	0	7
ENSDARG00000025567	nf2b	ENSDART00000136146	ENSDART00000136146.2	11	NA	1090	2	506
ENSDARG00000070621	FAM72B	ENSDART00000136265	ENSDART00000136265.2	6	principal1	600	1	579
ENSDARG00000071413	mier2	ENSDART00000136374	ENSDART00000136374.3	13	principal1	1069	0	41
ENSDARG00000054400	si:ch211-198n5.11	ENSDART00000136478	ENSDART00000136478.2	6	NA	559	2	305
ENSDARG00000041565	tnfaip1	ENSDART00000136520	ENSDART00000136520.1	6	NA	232	2	87
ENSDARG00000092999	si:dkey-206m15.8	ENSDART00000136543	ENSDART00000136543.1	9	principal5	310	0	4
ENSDARG00000026862	aktip	ENSDART00000136545	ENSDART00000136545.1	8	NA	331	0	28
ENSDARG00000036056	vrk3	ENSDART00000136657	ENSDART00000136657.3	16	principal5	460	0	15
ENSDARG00000028164	cst14a.1	ENSDART00000136663	ENSDART00000136663.1	4	NA	420	1	70
ENSDARG00000013863	fam133b	ENSDART00000136716	ENSDART00000136716.2	8	NA	132	2	106
ENSDARG00000056338	szrd1	ENSDART00000136948	ENSDART00000136948.1	4	NA	477	2	347
ENSDARG00000074307	rapgef5b	ENSDART00000137107	ENSDART00000137107.1	6	NA	421	2	88
ENSDARG00000035136	sepw1	ENSDART00000137110	ENSDART00000137110.1	6	principal1	358	0	14
ENSDARG00000045669	si:dkey-39a18.1	ENSDART00000137200	ENSDART00000137200.1	5	NA	208	1	132
ENSDARG00000055903	luc7l	ENSDART00000137218	ENSDART00000137218.2	5	NA	246	2	187
ENSDARG00000000906	skap2	ENSDART00000137344	ENSDART00000137344.1	8	NA	334	2	41
ENSDARG00000079133	si:dkey-10c21.1	ENSDART00000137435	ENSDART00000137435.1	3	NA	528	0	44
ENSDARG00000054473	tinf2	ENSDART00000137481	ENSDART00000137481.1	4	NA	539	2	169
ENSDARG00000062674	btbd10a	ENSDART00000137604	ENSDART00000137604.2	4	NA	426	1	173
ENSDARG00000059919	zgc:162613	ENSDART00000137668	ENSDART00000137668.1	4	NA	339	0	1
ENSDARG00000093484	si:dkey-95p16.2	ENSDART00000137673	ENSDART00000137673.1	3	principal1	422	0	20
ENSDARG00000043644	vkorc1l1	ENSDART00000137721	ENSDART00000137721.1	3	NA	552	2	229
ENSDARG00000019339	uxt	ENSDART00000137780	ENSDART00000137780.1	6	NA	681	2	444
ENSDARG00000061551	rap1gap2a	ENSDART00000137817	ENSDART00000137817.1	19	principal5	620	0	30
ENSDARG00000045308	pola1	ENSDART00000138097	ENSDART00000138097.1	36	NA	2849	2	1959
ENSDARG00000006370	atp6v1h	ENSDART00000138122	ENSDART00000138122.2	6	NA	186	1	72
ENSDARG00000071164	alkbh1	ENSDART00000138189	ENSDART00000138189.3	7	NA	878	2	596
ENSDARG00000045680	tnpo3	ENSDART00000138201	ENSDART00000138201.2	23	principal5	861	0	32
ENSDARG00000011613	rbm39a	ENSDART00000138314	ENSDART00000138314.3	18	NA	2269	2	1637
ENSDARG00000015681	gsk3ab	ENSDART00000138335	ENSDART00000138335.1	4	NA	437	2	119
ENSDARG00000003940	mtfr1l	ENSDART00000138356	ENSDART00000138356.1	3	NA	707	0	32
ENSDARG00000026862	aktip	ENSDART00000138409	ENSDART00000138409.2	5	NA	75	0	17
ENSDARG00000042905	rpl10a	ENSDART00000138427	ENSDART00000138427.2	5	NA	579	2	404
ENSDARG00000094765	BX247865.3	ENSDART00000138543	ENSDART00000138543.2	6	principal1	299	0	40
ENSDARG00000043010	camk2d1	ENSDART00000138757	ENSDART00000138757.1	5	NA	26	0	1
ENSDARG00000057272	slc30a9	ENSDART00000138897	ENSDART00000138897.1	4	NA	237	1	169
ENSDARG00000028012	tpmt.2	ENSDART00000138909	ENSDART00000138909.2	10	NA	559	2	530
ENSDARG00000093481	BX005399.3	ENSDART00000138935	ENSDART00000138935.2	6	principal1	304	0	40
ENSDARG00000061836	nfixb	ENSDART00000139001	ENSDART00000139001.2	11	principal5	1427	0	20
ENSDARG00000076959	si:ch211-38m6.6	ENSDART00000139016	ENSDART00000139016.3	12	principal5	407	0	29
ENSDARG00000016545	CRAT (1 of many)	ENSDART00000139250	ENSDART00000139250.1	7	NA	461	2	398
ENSDARG00000071386	si:dkey-78l4.10	ENSDART00000139256	ENSDART00000139256.1	4	NA	135	0	37
ENSDARG00000062361	PAXBP1	ENSDART00000139332	ENSDART00000139332.2	6	NA	426	2	335
ENSDARG00000052894	znf532	ENSDART00000139495	ENSDART00000139495.2	5	NA	340	1	164
ENSDARG00000039005	trappc1	ENSDART00000139547	ENSDART00000139547.2	6	NA	514	2	257
ENSDARG00000015887	b2ml	ENSDART00000139649	ENSDART00000139649.1	3	principal5	3180	0	10
ENSDARG00000055124	ccnl1a	ENSDART00000139696	ENSDART00000139696.2	13	NA	1991	2	1066
ENSDARG00000037855	taf11	ENSDART00000139738	ENSDART00000139738.2	6	NA	293	2	192
ENSDARG00000058799	mybpha	ENSDART00000139834	ENSDART00000139834.1	14	principal5	531	2	65
ENSDARG00000025850	rps21	ENSDART00000139870	ENSDART00000139870.1	5	principal1	65	0	3
ENSDARG00000039098	ca8	ENSDART00000140012	ENSDART00000140012.1	9	principal1	1035	0	35
ENSDARG00000094850	si:dkey-88l16.5	ENSDART00000140084	ENSDART00000140084.1	4	principal1	356	0	30
ENSDARG00000017230	fbxw11b	ENSDART00000140113	ENSDART00000140113.2	13	principal5	882	0	3
ENSDARG00000038655	ajap1	ENSDART00000140145	ENSDART00000140145.2	5	principal5	331	1	50
ENSDARG00000092609	aup1	ENSDART00000140260	ENSDART00000140260.2	8	NA	482	2	459
ENSDARG00000018441	heg1	ENSDART00000140325	ENSDART00000140325.2	12	NA	1776	1	176
ENSDARG00000094133	wu:fc21g02	ENSDART00000140402	ENSDART00000140402.1	6	alternative2	98	0	26
ENSDARG00000076563	zgc:92249	ENSDART00000140417	ENSDART00000140417.2	5	NA	503	1	284
ENSDARG00000052680	si:dkey-182g1.2	ENSDART00000140720	ENSDART00000140720.2	5	principal5	949	0	10
ENSDARG00000094441	si:dkey-161j23.5	ENSDART00000140868	ENSDART00000140868.2	14	principal5	320	0	42
ENSDARG00000016399	riok1	ENSDART00000140922	ENSDART00000140922.1	9	NA	413	2	352
ENSDARG00000045765	asb13a.2	ENSDART00000140954	ENSDART00000140954.1	7	principal1	414	0	8
ENSDARG00000005518	slc5a9	ENSDART00000141185	ENSDART00000141185.1	5	NA	173	1	93
ENSDARG00000078644	theg	ENSDART00000141206	ENSDART00000141206.1	6	NA	699	2	249
ENSDARG00000035398	enc1	ENSDART00000141338	ENSDART00000141338.2	4	principal1	5087	0	43
ENSDARG00000024314	herpud1	ENSDART00000141465	ENSDART00000141465.1	6	NA	255	1	166
ENSDARG00000094717	BX005399.5	ENSDART00000141506	ENSDART00000141506.2	6	principal1	304	0	40
ENSDARG00000078815	grk5l	ENSDART00000141513	ENSDART00000141513.2	16	principal1	317	0	11
ENSDARG00000040917	cbfb	ENSDART00000141521	ENSDART00000141521.2	8	NA	211	0	18
ENSDARG00000014287	eno2	ENSDART00000141559	ENSDART00000141559.2	7	NA	313	2	178
ENSDARG00000059983	zufsp	ENSDART00000141577	ENSDART00000141577.1	4	NA	350	1	175
ENSDARG00000093630	si:ch211-249h16.8	ENSDART00000141692	ENSDART00000141692.1	10	principal1	545	0	11
ENSDARG00000094557	nupr1	ENSDART00000141714	ENSDART00000141714.1	3	principal1	363	0	10
ENSDARG00000015901	ptbp2b	ENSDART00000141722	ENSDART00000141722.2	6	NA	269	1	66
ENSDARG00000060837	trpc5b	ENSDART00000141770	ENSDART00000141770.2	5	NA	462	1	141
ENSDARG00000090634	si:dkey-226k3.4	ENSDART00000141782	ENSDART00000141782.1	6	principal1	243	0	11
ENSDARG00000094708	sftpba	ENSDART00000141824	ENSDART00000141824.1	8	principal1	703	0	26
ENSDARG00000051981	STX3 (1 of many)	ENSDART00000142091	ENSDART00000142091.2	11	NA	188	1	76
ENSDARG00000055903	luc7l	ENSDART00000142182	ENSDART00000142182.2	10	NA	555	1	86
ENSDARG00000043010	camk2d1	ENSDART00000142259	ENSDART00000142259.2	18	principal5	1242	0	1
ENSDARG00000026582	iscub	ENSDART00000142425	ENSDART00000142425.1	5	NA	476	1	57
ENSDARG00000094577	cdc42se2	ENSDART00000142507	ENSDART00000142507.2	6	principal1	1128	0	18
ENSDARG00000041665	mkrn1	ENSDART00000142767	ENSDART00000142767.1	4	NA	470	2	386
ENSDARG00000091972	si:dkey-58f10.7	ENSDART00000142867	ENSDART00000142867.1	11	principal5	289	0	14
ENSDARG00000062954	clk2a	ENSDART00000142910	ENSDART00000142910.2	12	NA	1623	2	785
ENSDARG00000092512	si:dkey-93l1.6	ENSDART00000143001	ENSDART00000143001.1	10	principal1	245	0	11
ENSDARG00000054076	tatdn3	ENSDART00000143025	ENSDART00000143025.2	6	NA	228	2	176
ENSDARG00000036412	LRRC71	ENSDART00000143264	ENSDART00000143264.1	7	NA	403	2	316
ENSDARG00000093496	si:zfos-905g2.1	ENSDART00000143391	ENSDART00000143391.2	10	principal1	310	0	15
ENSDARG00000036671	tnni1al	ENSDART00000143441	ENSDART00000143441.2	9	principal1	589	0	3
ENSDARG00000041689	usf1	ENSDART00000143643	ENSDART00000143643.3	11	NA	630	1	127
ENSDARG00000025671	grm6b	ENSDART00000143677	ENSDART00000143677.2	13	alternative2	811	0	2
ENSDARG00000039385	si:ch73-265d7.2	ENSDART00000143688	ENSDART00000143688.1	3	NA	219	0	23
ENSDARG00000093233	si:ch211-215d8.2	ENSDART00000143735	ENSDART00000143735.2	2	principal1	862	0	30
ENSDARG00000016783	srsf6b	ENSDART00000143814	ENSDART00000143814.2	7	NA	749	2	549
ENSDARG00000060929	rnf220a	ENSDART00000143879	ENSDART00000143879.2	7	NA	456	2	431
ENSDARG00000092455	si:ch211-246e12.3	ENSDART00000143892	ENSDART00000143892.1	5	principal1	658	0	22
ENSDARG00000020529	hacl1	ENSDART00000143898	ENSDART00000143898.1	6	NA	200	2	161
ENSDARG00000092920	si:ch211-106h4.12	ENSDART00000143914	ENSDART00000143914.1	5	alternative2	335	0	47
ENSDARG00000056112	pikfyve	ENSDART00000143964	ENSDART00000143964.1	7	NA	444	2	372
ENSDARG00000090600	si:ch211-213a13.1	ENSDART00000144005	ENSDART00000144005.2	6	principal1	1488	0	32
ENSDARG00000003189	psmd1	ENSDART00000144100	ENSDART00000144100.2	24	principal5	190	0	17
ENSDARG00000004932	anos1b	ENSDART00000144318	ENSDART00000144318.2	15	principal5	1196	2	492
ENSDARG00000006181	hif1aa	ENSDART00000144328	ENSDART00000144328.1	10	NA	724	2	638
ENSDARG00000070166	zgc:153499	ENSDART00000144373	ENSDART00000144373.1	9	principal5	137	0	1
ENSDARG00000062060	gmeb1	ENSDART00000144376	ENSDART00000144376.2	7	NA	525	2	402
ENSDARG00000054378	pcbp3	ENSDART00000144448	ENSDART00000144448.1	7	NA	276	1	166
ENSDARG00000000747	lcmt2	ENSDART00000144481	ENSDART00000144481.2	14	NA	1584	2	1372
ENSDARG00000033916	si:ch211-243j20.2	ENSDART00000144521	ENSDART00000144521.3	6	NA	188	1	129
ENSDARG00000094478	si:ch1073-75o15.4	ENSDART00000144548	ENSDART00000144548.1	6	NA	462	2	216
ENSDARG00000004372	fmnl3	ENSDART00000144554	ENSDART00000144554.1	13	NA	2273	0	42
ENSDARG00000021987	plecb	ENSDART00000144558	ENSDART00000144558.2	36	principal5	1749	2	989
ENSDARG00000036162	hnrnpa0b	ENSDART00000144599	ENSDART00000144599.1	3	NA	277	1	136
ENSDARG00000045850	ccdc167	ENSDART00000144658	ENSDART00000144658.3	7	NA	244	2	214
ENSDARG00000006109	pimr185	ENSDART00000144825	ENSDART00000144825.1	6	principal5	182	0	31
ENSDARG00000034643	fhl3a	ENSDART00000144874	ENSDART00000144874.1	3	NA	281	1	92
ENSDARG00000069453	zgc:113314	ENSDART00000145025	ENSDART00000145025.2	9	principal5	678	0	10
ENSDARG00000005128	rnaseh2b	ENSDART00000145042	ENSDART00000145042.2	6	NA	272	2	190
ENSDARG00000054446	ccdc43	ENSDART00000145148	ENSDART00000145148.1	5	NA	323	2	187
ENSDARG00000094418	si:dkey-27p18.7	ENSDART00000145163	ENSDART00000145163.1	4	principal1	334	0	22
ENSDARG00000094850	si:dkey-88l16.5	ENSDART00000145192	ENSDART00000145192.2	4	principal1	547	0	30
ENSDARG00000074329	arvcfa	ENSDART00000145220	ENSDART00000145220.2	16	principal1	510	0	4
ENSDARG00000007863	tra2a	ENSDART00000145225	ENSDART00000145225.2	4	NA	344	2	184
ENSDARG00000037514	hdac3	ENSDART00000145250	ENSDART00000145250.2	8	NA	478	2	326
ENSDARG00000063292	ssuh2rs1	ENSDART00000145322	ENSDART00000145322.1	5	NA	218	2	157
ENSDARG00000029439	atp2a2a	ENSDART00000145436	ENSDART00000145436.1	6	NA	428	2	422
ENSDARG00000070846	dazap1	ENSDART00000145516	ENSDART00000145516.2	11	NA	1295	2	497
ENSDARG00000074742	elmod3	ENSDART00000145801	ENSDART00000145801.1	12	principal5	230	0	1
ENSDARG00000022807	PITPNC1	ENSDART00000146010	ENSDART00000146010.1	6	NA	202	2	149
ENSDARG00000052419	ankrd12	ENSDART00000146037	ENSDART00000146037.1	6	NA	3773	2	3227
ENSDARG00000006399	ywhae1	ENSDART00000146107	ENSDART00000146107.1	6	NA	235	0	33
ENSDARG00000069710	vwa10.2	ENSDART00000146119	ENSDART00000146119.1	6	NA	374	2	285
ENSDARG00000062138	ranbp10	ENSDART00000146261	ENSDART00000146261.2	15	principal5	589	0	11
ENSDARG00000045490	ndufb2	ENSDART00000146272	ENSDART00000146272.2	4	principal1	618	0	15
ENSDARG00000093863	si:dkey-248f6.3	ENSDART00000146283	ENSDART00000146283.1	10	principal1	724	0	11
ENSDARG00000094821	si:ch73-44m9.2	ENSDART00000146356	ENSDART00000146356.1	4	principal1	1247	0	11
ENSDARG00000055080	rbm4.2	ENSDART00000146368	ENSDART00000146368.1	3	principal1	723	0	17
ENSDARG00000077852	samd11	ENSDART00000146415	ENSDART00000146415.1	3	NA	341	2	241
ENSDARG00000077862	si:dkey-169i5.4	ENSDART00000146471	ENSDART00000146471.1	6	principal1	769	0	28
ENSDARG00000092731	mhc1uka	ENSDART00000146579	ENSDART00000146579.2	7	alternative2	214	1	135
ENSDARG00000029865	rassf2a	ENSDART00000146632	ENSDART00000146632.1	7	NA	680	2	608
ENSDARG00000033273	primpol	ENSDART00000146638	ENSDART00000146638.1	5	NA	61	0	16
ENSDARG00000070028	tmem41aa	ENSDART00000146868	ENSDART00000146868.2	5	NA	342	2	231
ENSDARG00000055498	si:ch1073-184j22.1	ENSDART00000146906	ENSDART00000146906.1	5	NA	495	1	52
ENSDARG00000093386	si:dkeyp-82a1.1	ENSDART00000146919	ENSDART00000146919.2	5	NA	332	1	125
ENSDARG00000051981	STX3 (1 of many)	ENSDART00000146962	ENSDART00000146962.1	11	principal1	613	0	8
ENSDARG00000027595	selt1b	ENSDART00000146972	ENSDART00000146972.2	6	principal5	595	0	23
ENSDARG00000040401	slc25a20	ENSDART00000146978	ENSDART00000146978.1	6	NA	272	2	146
ENSDARG00000059746	plod1a	ENSDART00000147159	ENSDART00000147159.1	4	NA	473	2	357
ENSDARG00000094660	si:ch211-218d20.15	ENSDART00000147216	ENSDART00000147216.2	7	NA	636	2	550
ENSDARG00000019195	vps9d1	ENSDART00000147351	ENSDART00000147351.1	12	alternative2	443	0	5
ENSDARG00000019060	snx12	ENSDART00000147375	ENSDART00000147375.1	6	NA	1574	0	5
ENSDARG00000056410	fdx1	ENSDART00000147450	ENSDART00000147450.1	5	NA	666	2	263
ENSDARG00000021677	phf11	ENSDART00000147481	ENSDART00000147481.2	18	NA	1285	2	952
ENSDARG00000055292	atg9b	ENSDART00000147499	ENSDART00000147499.3	15	principal1	1045	0	19
ENSDARG00000025914	si:dkey-190g11.3	ENSDART00000147679	ENSDART00000147679.2	5	NA	152	0	40
ENSDARG00000035652	sat1a.1	ENSDART00000147691	ENSDART00000147691.2	7	NA	464	2	192
ENSDARG00000056554	rap1gap	ENSDART00000147696	ENSDART00000147696.1	25	principal5	802	0	39
ENSDARG00000035325	srsf7a	ENSDART00000147803	ENSDART00000147803.2	5	NA	381	2	270
ENSDARG00000095774	emd	ENSDART00000147916	ENSDART00000147916.2	8	NA	602	2	226
ENSDARG00000010042	dnm1a	ENSDART00000147972	ENSDART00000147972.2	23	NA	2591	1	1072
ENSDARG00000094258	commd9	ENSDART00000148003	ENSDART00000148003.1	6	NA	359	1	107
ENSDARG00000091879	si:dkey-29d8.3	ENSDART00000148045	ENSDART00000148045.1	7	NA	75	1	65
ENSDARG00000001994	stxbp1a	ENSDART00000148199	ENSDART00000148199.1	5	NA	758	0	46
ENSDARG00000075284	kansl1l	ENSDART00000148262	ENSDART00000148262.2	4	NA	230	1	154
ENSDARG00000036967	smox	ENSDART00000148388	ENSDART00000148388.1	6	NA	172	1	60
ENSDARG00000017219	pabpc1a	ENSDART00000148392	ENSDART00000148392.1	15	principal1	99	0	6
ENSDARG00000006983	celf3b	ENSDART00000148426	ENSDART00000148426.1	10	NA	54	0	11
ENSDARG00000007960	hnrnpaba	ENSDART00000148447	ENSDART00000148447.2	9	principal5	3228	0	15
ENSDARG00000035028	lpcat4	ENSDART00000148530	ENSDART00000148530.1	9	NA	604	2	482
ENSDARG00000057698	ctsd	ENSDART00000148584	ENSDART00000148584.1	6	NA	251	2	125
ENSDARG00000004343	nelfe	ENSDART00000148613	ENSDART00000148613.1	5	NA	107	1	80
ENSDARG00000089291	stra13	ENSDART00000148693	ENSDART00000148693.1	5	NA	226	2	159
ENSDARG00000090778	ttll1	ENSDART00000148810	ENSDART00000148810.2	9	NA	999	2	547
ENSDARG00000052978	mbnl1	ENSDART00000148824	ENSDART00000148824.2	6	NA	303	0	15
ENSDARG00000038938	ssfa2	ENSDART00000148826	ENSDART00000148826.1	11	principal5	926	0	23
ENSDARG00000069946	itga6b	ENSDART00000148844	ENSDART00000148844.1	6	NA	370	1	142
ENSDARG00000001244	srrm1	ENSDART00000148856	ENSDART00000148856.2	8	NA	627	2	581
ENSDARG00000039626	nrgna	ENSDART00000148871	ENSDART00000148871.1	4	NA	615	1	79
ENSDARG00000025073	rpl18a	ENSDART00000148933	ENSDART00000148933.1	5	NA	428	2	282
ENSDARG00000020364	fbp1b	ENSDART00000148945	ENSDART00000148945.1	6	NA	179	1	74
ENSDARG00000074387	fam150a	ENSDART00000148958	ENSDART00000148958.2	6	principal5	140	0	9
ENSDARG00000069946	itga6b	ENSDART00000148968	ENSDART00000148968.2	8	NA	187	0	31
ENSDARG00000038508	chrnb3b	ENSDART00000148978	ENSDART00000148978.2	6	NA	370	2	300
ENSDARG00000036628	cd74b	ENSDART00000148996	ENSDART00000148996.1	6	NA	403	2	192
ENSDARG00000038378	sagb	ENSDART00000149029	ENSDART00000149029.2	7	NA	392	2	319
ENSDARG00000011449	fes	ENSDART00000149067	ENSDART00000149067.2	17	NA	3029	2	2531
ENSDARG00000052978	mbnl1	ENSDART00000149135	ENSDART00000149135.2	5	NA	303	0	15
ENSDARG00000051879	abcc8	ENSDART00000149161	ENSDART00000149161.2	39	NA	4164	2	4000
ENSDARG00000007744	tsr1	ENSDART00000149256	ENSDART00000149256.1	9	NA	479	2	180
ENSDARG00000052978	mbnl1	ENSDART00000149280	ENSDART00000149280.2	6	NA	498	0	15
ENSDARG00000040303	nbn	ENSDART00000149287	ENSDART00000149287.2	6	NA	127	1	112
ENSDARG00000038439	fabp10a	ENSDART00000149340	ENSDART00000149340.1	3	NA	139	0	46
ENSDARG00000069787	tmc6a	ENSDART00000149402	ENSDART00000149402.1	11	principal5	204	0	1
ENSDARG00000058548	bves	ENSDART00000149404	ENSDART00000149404.2	9	alternative2	719	0	6
ENSDARG00000007323	chmp4bb	ENSDART00000149418	ENSDART00000149418.1	4	NA	636	2	240
ENSDARG00000095861	si:ch1073-441p17.1	ENSDART00000149422	ENSDART00000149422.1	4	principal1	365	0	17
ENSDARG00000059596	clip2	ENSDART00000149447	ENSDART00000149447.1	6	NA	505	2	308
ENSDARG00000052978	mbnl1	ENSDART00000149465	ENSDART00000149465.1	5	NA	279	0	15
ENSDARG00000018976	sptlc2a	ENSDART00000149494	ENSDART00000149494.2	13	NA	1189	2	964
ENSDARG00000001244	srrm1	ENSDART00000149557	ENSDART00000149557.2	8	NA	82	1	64
ENSDARG00000019715	metap1d	ENSDART00000149561	ENSDART00000149561.1	5	NA	166	1	118
ENSDARG00000008457	faah2a	ENSDART00000149595	ENSDART00000149595.1	3	NA	455	1	177
ENSDARG00000095927	si:ch211-57m13.1	ENSDART00000149643	ENSDART00000149643.2	9	principal5	894	0	11
ENSDARG00000019660	rxfp2b	ENSDART00000149645	ENSDART00000149645.2	18	NA	1099	2	581
ENSDARG00000024325	col4a3bpa	ENSDART00000149787	ENSDART00000149787.2	18	principal5	1219	0	10
ENSDARG00000009087	cd74a	ENSDART00000149844	ENSDART00000149844.1	6	NA	325	2	228
ENSDARG00000074933	polg2	ENSDART00000149847	ENSDART00000149847.1	7	NA	261	2	163
ENSDARG00000074387	fam150a	ENSDART00000149860	ENSDART00000149860.2	6	principal5	310	0	9
ENSDARG00000058287	gpalpp1	ENSDART00000149891	ENSDART00000149891.1	4	NA	290	2	219
ENSDARG00000015823	vps26b	ENSDART00000149926	ENSDART00000149926.1	6	NA	547	2	453
ENSDARG00000056410	fdx1	ENSDART00000149927	ENSDART00000149927.1	5	NA	338	1	61
ENSDARG00000041864	capn3a	ENSDART00000149950	ENSDART00000149950.1	6	NA	183	0	17
ENSDARG00000007697	fabp7a	ENSDART00000149978	ENSDART00000149978.2	5	NA	149	1	110
ENSDARG00000076011	si:ch211-149b19.3	ENSDART00000150188	ENSDART00000150188.2	7	NA	861	2	533
ENSDARG00000032326	mecr	ENSDART00000150208	ENSDART00000150208.1	6	NA	265	1	56
ENSDARG00000091477	znf1066	ENSDART00000150403	ENSDART00000150403.2	4	principal1	710	0	40
ENSDARG00000002937	meis1a	ENSDART00000150433	ENSDART00000150433.1	6	NA	584	0	39
ENSDARG00000096034	si:ch73-289h5.5	ENSDART00000150527	ENSDART00000150527.1	5	principal1	343	1	273
ENSDARG00000071429	tdo2a	ENSDART00000150564	ENSDART00000150564.2	9	NA	684	2	600
ENSDARG00000096095	buc	ENSDART00000150633	ENSDART00000150633.1	4	NA	265	1	80
ENSDARG00000096118	ost4	ENSDART00000150698	ENSDART00000150698.2	3	principal1	115	0	3
ENSDARG00000045836	mapk11	ENSDART00000150724	ENSDART00000150724.1	5	NA	339	2	308
ENSDARG00000079824	ninj2	ENSDART00000150830	ENSDART00000150830.2	4	principal1	382	0	7
ENSDARG00000021257	eif3d	ENSDART00000150898	ENSDART00000150898.1	8	NA	341	2	250
ENSDARG00000096305	si:ch73-269m14.3	ENSDART00000150902	ENSDART00000150902.1	6	principal1	466	0	6
ENSDARG00000011506	lpcat1	ENSDART00000150932	ENSDART00000150932.1	4	NA	275	1	69
ENSDARG00000001169	hsd17b8	ENSDART00000151220	ENSDART00000151220.1	7	NA	392	2	267
ENSDARG00000037958	nosip	ENSDART00000151224	ENSDART00000151224.2	8	NA	198	1	88
ENSDARG00000054804	anp32e	ENSDART00000151304	ENSDART00000151304.1	5	NA	382	0	26
ENSDARG00000075545	si:dkey-89b17.4	ENSDART00000151324	ENSDART00000151324.2	5	NA	258	0	14
ENSDARG00000011564	sfpq	ENSDART00000151438	ENSDART00000151438.2	12	NA	215	2	126
ENSDARG00000003680	runx1t1	ENSDART00000151521	ENSDART00000151521.2	4	NA	270	1	88
ENSDARG00000056509	pdik1l	ENSDART00000151530	ENSDART00000151530.1	2	NA	285	0	22
ENSDARG00000035957	gmnn	ENSDART00000151536	ENSDART00000151536.1	5	NA	563	2	401
ENSDARG00000073837	senp2	ENSDART00000151548	ENSDART00000151548.1	8	NA	343	2	294
ENSDARG00000018698	carm1	ENSDART00000151562	ENSDART00000151562.1	5	NA	670	2	149
ENSDARG00000021257	eif3d	ENSDART00000151568	ENSDART00000151568.1	8	NA	564	2	520
ENSDARG00000093453	ahdc1	ENSDART00000151571	ENSDART00000151571.1	5	principal1	1458	0	28
ENSDARG00000010873	DDX17	ENSDART00000151747	ENSDART00000151747.1	14	NA	912	2	756
ENSDARG00000011506	lpcat1	ENSDART00000151752	ENSDART00000151752.2	7	NA	583	2	520
ENSDARG00000013312	cadps2	ENSDART00000151866	ENSDART00000151866.2	5	NA	220	2	121
ENSDARG00000091280	si:ch211-66k16.27	ENSDART00000151882	ENSDART00000151882.1	4	principal1	582	0	8
ENSDARG00000031886	ift140	ENSDART00000151902	ENSDART00000151902.1	4	NA	280	1	101
ENSDARG00000071339	borcs8	ENSDART00000152024	ENSDART00000152024.2	5	NA	513	1	91
ENSDARG00000010956	sh3glb1b	ENSDART00000152046	ENSDART00000152046.1	3	NA	477	0	37
ENSDARG00000026759	ldlrb	ENSDART00000152066	ENSDART00000152066.1	5	NA	790	2	691
ENSDARG00000078912	si:ch73-24k9.2	ENSDART00000152152	ENSDART00000152152.1	10	principal5	423	0	21
ENSDARG00000088877	smarcd2	ENSDART00000152212	ENSDART00000152212.2	5	NA	341	2	271
ENSDARG00000090142	si:dkey-94l16.4	ENSDART00000152272	ENSDART00000152272.1	6	principal1	249	0	25
ENSDARG00000089943	npy2rl	ENSDART00000152424	ENSDART00000152424.2	5	principal5	132	0	1
ENSDARG00000037038	psmc6	ENSDART00000152444	ENSDART00000152444.1	11	NA	252	2	187
ENSDARG00000089243	r3hcc1l	ENSDART00000152528	ENSDART00000152528.1	8	principal1	588	0	8
ENSDARG00000087921	plce1	ENSDART00000152632	ENSDART00000152632.1	23	NA	520	0	45
ENSDARG00000043982	tube1	ENSDART00000152698	ENSDART00000152698.1	18	principal1	749	2	667
ENSDARG00000043877	mmachc	ENSDART00000152709	ENSDART00000152709.1	4	NA	909	2	456
ENSDARG00000016457	irf9	ENSDART00000152751	ENSDART00000152751.2	5	NA	333	2	193
ENSDARG00000054076	tatdn3	ENSDART00000152865	ENSDART00000152865.1	7	NA	252	0	3
ENSDARG00000019135	ankef1a	ENSDART00000153006	ENSDART00000153006.1	11	principal1	1396	0	3
ENSDARG00000089747	si:zfos-754c12.2	ENSDART00000153010	ENSDART00000153010.1	7	principal1	349	0	11
ENSDARG00000001498	skap1	ENSDART00000153030	ENSDART00000153030.2	13	principal1	1663	0	1
ENSDARG00000056050	kctd17	ENSDART00000153086	ENSDART00000153086.1	7	principal1	3919	0	24
ENSDARG00000033916	si:ch211-243j20.2	ENSDART00000153105	ENSDART00000153105.1	4	NA	232	1	61
ENSDARG00000029587	msra	ENSDART00000153122	ENSDART00000153122.1	7	NA	633	2	344
ENSDARG00000018742	psme4b	ENSDART00000153136	ENSDART00000153136.2	47	principal5	1491	0	4
ENSDARG00000055075	svila	ENSDART00000153195	ENSDART00000153195.1	5	NA	340	1	51
ENSDARG00000030108	sec22ba	ENSDART00000153323	ENSDART00000153323.1	4	NA	576	2	296
ENSDARG00000005536	ubr7	ENSDART00000153358	ENSDART00000153358.1	7	NA	117	0	3
ENSDARG00000096722	si:dkey-16i5.8	ENSDART00000153415	ENSDART00000153415.1	2	principal1	401	0	7
ENSDARG00000087349	reep6	ENSDART00000153470	ENSDART00000153470.2	8	NA	717	2	213
ENSDARG00000005894	slc7a9	ENSDART00000153482	ENSDART00000153482.2	13	principal1	154	1	139
ENSDARG00000040130	si:ch211-215k15.4	ENSDART00000153484	ENSDART00000153484.2	5	NA	668	2	352
ENSDARG00000097084	si:zfos-1714f5.4	ENSDART00000153637	ENSDART00000153637.1	5	principal1	437	1	84
ENSDARG00000012682	pfn2l	ENSDART00000153678	ENSDART00000153678.1	4	alternative1	250	0	1
ENSDARG00000078180	sc:d0202	ENSDART00000153690	ENSDART00000153690.2	5	principal1	452	0	7
ENSDARG00000011247	rnpc3	ENSDART00000153761	ENSDART00000153761.1	7	NA	336	0	4
ENSDARG00000097973	si:ch1073-190k2.1	ENSDART00000153830	ENSDART00000153830.1	2	principal1	433	0	23
ENSDARG00000061862	myo18ab	ENSDART00000153951	ENSDART00000153951.2	43	principal5	1764	0	8
ENSDARG00000074839	impg1b	ENSDART00000154104	ENSDART00000154104.2	16	principal5	579	0	44
ENSDARG00000086459	si:ch211-165g14.1	ENSDART00000154122	ENSDART00000154122.1	6	principal1	3032	0	30
ENSDARG00000052104	atg4b	ENSDART00000154161	ENSDART00000154161.1	8	NA	846	2	273
ENSDARG00000087349	reep6	ENSDART00000154182	ENSDART00000154182.1	6	alternative2	382	0	3
ENSDARG00000046014	kcna6a	ENSDART00000154221	ENSDART00000154221.1	2	principal1	889	0	31
ENSDARG00000097902	si:ch73-204p21.2	ENSDART00000154338	ENSDART00000154338.2	9	principal5	153	0	23
ENSDARG00000079915	pot1	ENSDART00000154362	ENSDART00000154362.1	20	principal5	120	0	5
ENSDARG00000006522	otop2	ENSDART00000154408	ENSDART00000154408.1	7	principal5	362	1	90
ENSDARG00000038770	zgc:103625	ENSDART00000154462	ENSDART00000154462.2	9	NA	648	2	439
ENSDARG00000096971	si:dkey-206p8.1	ENSDART00000154499	ENSDART00000154499.1	5	NA	349	2	261
ENSDARG00000097902	si:ch73-204p21.2	ENSDART00000154554	ENSDART00000154554.2	12	principal5	819	0	23
ENSDARG00000086498	si:ch211-116o3.3	ENSDART00000154635	ENSDART00000154635.1	7	principal1	1082	0	23
ENSDARG00000097696	si:ch73-71c20.5	ENSDART00000154649	ENSDART00000154649.1	4	NA	1001	2	528
ENSDARG00000075513	ccdc136a	ENSDART00000154760	ENSDART00000154760.2	9	principal1	1741	1	69
ENSDARG00000076962	gdpd5b	ENSDART00000154790	ENSDART00000154790.2	17	NA	2934	1	188
ENSDARG00000074322	si:ch211-194m7.3	ENSDART00000154862	ENSDART00000154862.1	5	NA	632	2	369
ENSDARG00000077567	angel1	ENSDART00000154868	ENSDART00000154868.1	5	NA	520	2	225
ENSDARG00000074556	ganc	ENSDART00000154890	ENSDART00000154890.1	4	NA	372	0	13
ENSDARG00000070486	rbp7b	ENSDART00000154896	ENSDART00000154896.1	3	NA	245	1	79
ENSDARG00000097314	si:zfos-1714f5.3	ENSDART00000154946	ENSDART00000154946.1	5	principal1	442	0	44
ENSDARG00000097275	si:ch211-147g22.4	ENSDART00000154975	ENSDART00000154975.1	6	principal1	152	0	10
ENSDARG00000076889	ralgapa1	ENSDART00000154984	ENSDART00000154984.2	41	principal5	1580	0	2
ENSDARG00000097902	si:ch73-204p21.2	ENSDART00000155005	ENSDART00000155005.2	11	alternative2	85	0	23
ENSDARG00000097543	cbx6b	ENSDART00000155028	ENSDART00000155028.1	3	NA	547	0	16
ENSDARG00000054542	il12bb	ENSDART00000155140	ENSDART00000155140.2	9	alternative2	1908	0	3
ENSDARG00000096915	si:ch211-107e6.6	ENSDART00000155157	ENSDART00000155157.1	5	NA	235	2	116
ENSDARG00000037405	zgc:112083	ENSDART00000155199	ENSDART00000155199.1	7	NA	513	2	465
ENSDARG00000076962	gdpd5b	ENSDART00000155417	ENSDART00000155417.2	8	NA	332	2	262
ENSDARG00000087349	reep6	ENSDART00000155427	ENSDART00000155427.2	7	principal5	161	0	29
ENSDARG00000059654	eif3ba	ENSDART00000155440	ENSDART00000155440.1	19	principal1	487	0	12
ENSDARG00000018559	kdm7ab	ENSDART00000155510	ENSDART00000155510.1	3	NA	138	1	94
ENSDARG00000046150	b4galnt4a	ENSDART00000155559	ENSDART00000155559.1	3	NA	333	1	154
ENSDARG00000096983	si:dkeyp-19h3.8	ENSDART00000155569	ENSDART00000155569.1	8	principal1	602	2	537
ENSDARG00000097416	si:ch73-306e8.2	ENSDART00000155573	ENSDART00000155573.2	11	NA	1215	2	490
ENSDARG00000003902	ctsl.1	ENSDART00000155591	ENSDART00000155591.1	7	NA	113	1	67
ENSDARG00000097571	si:dkey-114l24.2	ENSDART00000155600	ENSDART00000155600.1	4	alternative2	416	0	13
ENSDARG00000075556	luzp1	ENSDART00000155838	ENSDART00000155838.1	4	principal1	4628	0	28
ENSDARG00000016429	farp2	ENSDART00000155847	ENSDART00000155847.1	6	NA	212	2	154
ENSDARG00000097416	si:ch73-306e8.2	ENSDART00000155885	ENSDART00000155885.2	11	NA	357	2	368
ENSDARG00000096990	si:ch1073-340i21.2	ENSDART00000155893	ENSDART00000155893.1	4	principal1	555	0	28
ENSDARG00000091792	akap12a	ENSDART00000155970	ENSDART00000155970.1	4	principal1	1181	0	35
ENSDARG00000089787	crebzf	ENSDART00000156044	ENSDART00000156044.1	2	NA	890	1	249
ENSDARG00000062781	glsl	ENSDART00000156074	ENSDART00000156074.1	3	NA	347	1	307
ENSDARG00000091821	smc6	ENSDART00000156140	ENSDART00000156140.2	28	principal1	246	0	12
ENSDARG00000053950	lin37	ENSDART00000156154	ENSDART00000156154.1	6	NA	382	1	260
ENSDARG00000041550	pimr138	ENSDART00000156176	ENSDART00000156176.2	6	NA	212	2	178
ENSDARG00000097622	si:dkey-42p14.6	ENSDART00000156254	ENSDART00000156254.1	4	principal1	210	1	141
ENSDARG00000078479	mocs1	ENSDART00000156405	ENSDART00000156405.1	10	principal5	1136	0	7
ENSDARG00000087870	adgrf3a	ENSDART00000156454	ENSDART00000156454.2	18	principal5	640	0	18
ENSDARG00000097245	soga3a	ENSDART00000156765	ENSDART00000156765.2	14	principal1	3456	2	2454
ENSDARG00000097615	si:ch211-108d22.2	ENSDART00000156766	ENSDART00000156766.1	13	principal1	1472	0	8
ENSDARG00000052150	pbx4	ENSDART00000156935	ENSDART00000156935.1	5	NA	442	0	43
ENSDARG00000096933	si:ch211-135n15.2	ENSDART00000157147	ENSDART00000157147.2	7	NA	339	2	94
ENSDARG00000010010	trim13	ENSDART00000157265	ENSDART00000157265.1	4	NA	556	2	248
ENSDARG00000059794	kdm6al	ENSDART00000157266	ENSDART00000157266.2	28	NA	4707	2	3940
ENSDARG00000079068	adam12	ENSDART00000157347	ENSDART00000157347.1	5	NA	749	2	339
ENSDARG00000063009	catip	ENSDART00000157372	ENSDART00000157372.1	5	NA	344	2	125
ENSDARG00000101986	irf6	ENSDART00000157442	ENSDART00000157442.1	9	principal1	712	1	497
ENSDARG00000104696	apooa	ENSDART00000157473	ENSDART00000157473.1	9	NA	230	0	15
ENSDARG00000026806	taf8	ENSDART00000157514	ENSDART00000157514.1	9	alternative2	429	1	260
ENSDARG00000087921	plce1	ENSDART00000157548	ENSDART00000157548.1	33	principal5	2225	0	45
ENSDARG00000099913	snrnp35	ENSDART00000157611	ENSDART00000157611.1	7	principal1	204	2	169
ENSDARG00000101270	klhl8	ENSDART00000157614	ENSDART00000157614.1	11	principal1	851	1	667
ENSDARG00000077236	hspb6	ENSDART00000157624	ENSDART00000157624.1	4	principal1	813	1	762
ENSDARG00000074381	farp1	ENSDART00000157662	ENSDART00000157662.1	4	NA	448	1	234
ENSDARG00000057042	tm2d1	ENSDART00000157705	ENSDART00000157705.1	8	alternative2	437	0	9
ENSDARG00000033899	ap2m1b	ENSDART00000157711	ENSDART00000157711.1	14	NA	608	0	13
ENSDARG00000105014	mre11a	ENSDART00000157758	ENSDART00000157758.1	18	alternative2	186	1	68
ENSDARG00000101919	foxj1a	ENSDART00000157772	ENSDART00000157772.1	4	principal1	1528	1	1500
ENSDARG00000088959	pdxka	ENSDART00000157816	ENSDART00000157816.1	12	alternative2	616	1	75
ENSDARG00000104138	igfbp7	ENSDART00000157833	ENSDART00000157833.1	6	alternative2	73	1	50
ENSDARG00000094512	gabrz	ENSDART00000157858	ENSDART00000157858.1	12	principal1	941	2	921
ENSDARG00000099598	CU469570.1	ENSDART00000157874	ENSDART00000157874.1	5	principal1	101	0	2
ENSDARG00000078675	dock7	ENSDART00000157878	ENSDART00000157878.1	52	alternative2	462	0	4
ENSDARG00000099624	chmp1b	ENSDART00000157900	ENSDART00000157900.1	9	principal1	483	0	12
ENSDARG00000094753	si:dkey-71d15.2	ENSDART00000157904	ENSDART00000157904.1	7	NA	379	2	315
ENSDARG00000059781	atcayb	ENSDART00000157905	ENSDART00000157905.1	13	principal5	8498	0	13
ENSDARG00000002184	igbp1	ENSDART00000157991	ENSDART00000157991.1	7	principal1	746	1	730
ENSDARG00000031138	irx3b	ENSDART00000158027	ENSDART00000158027.1	4	alternative2	97	2	69
ENSDARG00000056347	rab3aa	ENSDART00000158050	ENSDART00000158050.1	6	principal1	660	0	43
ENSDARG00000078995	tex11	ENSDART00000158120	ENSDART00000158120.1	7	NA	95	1	59
ENSDARG00000057519	pcdh1g9	ENSDART00000158138	ENSDART00000158138.1	5	NA	327	1	75
ENSDARG00000043687	SAYSD1	ENSDART00000158196	ENSDART00000158196.1	3	principal1	433	1	413
ENSDARG00000069280	tsen15	ENSDART00000158214	ENSDART00000158214.1	5	principal1	434	0	16
ENSDARG00000103950	pcdh1gc6	ENSDART00000158218	ENSDART00000158218.1	9	alternative2	1779	1	75
ENSDARG00000100782	F7 (1 of many)	ENSDART00000158264	ENSDART00000158264.1	9	principal1	1172	1	338
ENSDARG00000101362	mibp	ENSDART00000158279	ENSDART00000158279.1	9	NA	924	2	151
ENSDARG00000054755	alox5ap	ENSDART00000158306	ENSDART00000158306.1	7	principal1	399	2	338
ENSDARG00000102018	btr25	ENSDART00000158309	ENSDART00000158309.1	8	alternative2	239	1	214
ENSDARG00000101445	klhl7	ENSDART00000158311	ENSDART00000158311.1	12	principal1	786	1	435
ENSDARG00000090778	ttll1	ENSDART00000158320	ENSDART00000158320.1	9	NA	993	2	547
ENSDARG00000100089	camk2b2	ENSDART00000158357	ENSDART00000158357.1	15	NA	1031	0	2
ENSDARG00000034093	dclk2a	ENSDART00000158395	ENSDART00000158395.1	17	alternative2	1830	1	665
ENSDARG00000105176	FO704618.1	ENSDART00000158425	ENSDART00000158425.1	4	principal1	371	0	13
ENSDARG00000098453	pank4	ENSDART00000158433	ENSDART00000158433.1	12	NA	664	0	5
ENSDARG00000098112	btc	ENSDART00000158471	ENSDART00000158471.1	6	principal1	842	0	1
ENSDARG00000010710	msi1	ENSDART00000158498	ENSDART00000158498.1	14	NA	1888	2	596
ENSDARG00000100582	si:ch211-195b11.3	ENSDART00000158499	ENSDART00000158499.1	3	NA	676	1	69
ENSDARG00000094426	her4.2	ENSDART00000158511	ENSDART00000158511.1	4	principal1	1285	2	793
ENSDARG00000059028	srrd	ENSDART00000158626	ENSDART00000158626.1	8	alternative2	526	0	6
ENSDARG00000017835	brf1a	ENSDART00000158709	ENSDART00000158709.1	20	principal1	1351	1	1319
ENSDARG00000098453	pank4	ENSDART00000158711	ENSDART00000158711.1	7	NA	347	2	307
ENSDARG00000103134	zgc:65873	ENSDART00000158712	ENSDART00000158712.1	4	NA	753	1	335
ENSDARG00000096415	raf1a	ENSDART00000158752	ENSDART00000158752.1	18	NA	1307	2	817
ENSDARG00000098647	ankdd1a	ENSDART00000158797	ENSDART00000158797.1	16	alternative2	1054	1	1023
ENSDARG00000102474	dusp16	ENSDART00000158823	ENSDART00000158823.1	8	principal1	1221	2	1195
ENSDARG00000104846	atg10	ENSDART00000158829	ENSDART00000158829.1	6	NA	546	2	130
ENSDARG00000103586	si:dkey-65j6.2	ENSDART00000158832	ENSDART00000158832.1	23	alternative2	678	0	11
ENSDARG00000101126	atad5b	ENSDART00000158850	ENSDART00000158850.1	4	NA	212	2	111
ENSDARG00000046074	stk11	ENSDART00000158860	ENSDART00000158860.1	11	NA	408	0	35
ENSDARG00000058682	si:dkey-184p9.9	ENSDART00000158901	ENSDART00000158901.1	7	principal1	592	0	33
ENSDARG00000042533	gstm.1	ENSDART00000158947	ENSDART00000158947.1	9	principal1	333	1	110
ENSDARG00000104132	si:dkey-161l11.37	ENSDART00000158978	ENSDART00000158978.1	5	alternative2	510	0	1
ENSDARG00000103024	zgc:175136	ENSDART00000159015	ENSDART00000159015.1	5	principal1	218	0	24
ENSDARG00000104403	oscp1a	ENSDART00000159043	ENSDART00000159043.1	12	principal1	447	0	2
ENSDARG00000099398	zgc:174461	ENSDART00000159186	ENSDART00000159186.1	6	principal5	299	0	40
ENSDARG00000105201	adcyap1r1a	ENSDART00000159195	ENSDART00000159195.1	9	NA	600	2	176
ENSDARG00000099620	CABZ01052747.1	ENSDART00000159207	ENSDART00000159207.1	6	principal1	299	0	40
ENSDARG00000092003	ccs	ENSDART00000159213	ENSDART00000159213.1	9	NA	1330	2	324
ENSDARG00000104663	zgc:103755	ENSDART00000159292	ENSDART00000159292.1	8	principal1	354	1	269
ENSDARG00000015971	rapgef1b	ENSDART00000159325	ENSDART00000159325.1	17	NA	173	1	103
ENSDARG00000105286	ddx54	ENSDART00000159336	ENSDART00000159336.1	21	NA	872	2	971
ENSDARG00000099954	plekhm1	ENSDART00000159367	ENSDART00000159367.1	12	NA	1844	1	1064
ENSDARG00000037177	zc3h13	ENSDART00000159385	ENSDART00000159385.1	22	alternative2	417	0	9
ENSDARG00000078014	pacsin2	ENSDART00000159452	ENSDART00000159452.1	12	alternative2	407	1	381
ENSDARG00000101039	zdhhc15a	ENSDART00000159562	ENSDART00000159562.1	12	alternative2	353	0	19
ENSDARG00000102907	CABZ01072043.1	ENSDART00000159570	ENSDART00000159570.1	28	principal1	474	2	210
ENSDARG00000092839	si:dkey-23f9.9	ENSDART00000159578	ENSDART00000159578.1	6	NA	313	0	40
ENSDARG00000099398	zgc:174461	ENSDART00000159695	ENSDART00000159695.1	6	principal5	299	0	40
ENSDARG00000013317	pygmb	ENSDART00000159743	ENSDART00000159743.1	10	NA	600	0	12
ENSDARG00000101521	UBE2M	ENSDART00000159750	ENSDART00000159750.1	6	NA	538	2	74
ENSDARG00000043658	cxadr	ENSDART00000159751	ENSDART00000159751.1	8	principal1	628	1	546
ENSDARG00000095364	si:dkey-23f9.7	ENSDART00000159765	ENSDART00000159765.1	6	NA	215	0	40
ENSDARG00000013784	zgc:77158	ENSDART00000159773	ENSDART00000159773.1	6	principal1	715	0	15
ENSDARG00000010042	dnm1a	ENSDART00000159783	ENSDART00000159783.1	23	alternative1	717	0	37
ENSDARG00000103714	rab6a	ENSDART00000159792	ENSDART00000159792.1	10	NA	1241	0	30
ENSDARG00000035781	ctdnep1b	ENSDART00000159799	ENSDART00000159799.1	6	NA	329	1	84
ENSDARG00000089976	spcs3	ENSDART00000160003	ENSDART00000160003.1	5	NA	384	2	174
ENSDARG00000093508	BX247865.2	ENSDART00000160081	ENSDART00000160081.1	4	alternative2	858	1	599
ENSDARG00000011597	atxn2l	ENSDART00000160083	ENSDART00000160083.1	23	alternative2	472	0	11
ENSDARG00000079133	si:dkey-10c21.1	ENSDART00000160200	ENSDART00000160200.1	5	NA	1992	0	44
ENSDARG00000089142	zgc:113119	ENSDART00000160218	ENSDART00000160218.1	4	principal1	1004	1	797
ENSDARG00000045836	mapk11	ENSDART00000160222	ENSDART00000160222.1	13	NA	208	1	134
ENSDARG00000098832	fam168a	ENSDART00000160228	ENSDART00000160228.1	8	NA	955	0	17
ENSDARG00000101794	atp6v0e1	ENSDART00000160331	ENSDART00000160331.1	6	principal1	454	2	425
ENSDARG00000093221	si:dkey-23f9.11	ENSDART00000160339	ENSDART00000160339.1	6	principal5	313	0	40
ENSDARG00000040781	sult3st4	ENSDART00000160366	ENSDART00000160366.1	7	principal1	1035	1	309
ENSDARG00000098832	fam168a	ENSDART00000160382	ENSDART00000160382.1	9	principal1	955	0	17
ENSDARG00000076920	ZNF335	ENSDART00000160491	ENSDART00000160491.1	7	NA	401	2	357
ENSDARG00000102171	fnip1	ENSDART00000160494	ENSDART00000160494.1	19	principal1	2882	1	1312
ENSDARG00000099464	FAM19A2	ENSDART00000160501	ENSDART00000160501.1	5	NA	219	0	24
ENSDARG00000100729	tln1	ENSDART00000160581	ENSDART00000160581.1	10	NA	605	2	503
ENSDARG00000099865	hnrnpabb	ENSDART00000160585	ENSDART00000160585.1	9	principal5	667	0	15
ENSDARG00000075108	tmco3	ENSDART00000160610	ENSDART00000160610.1	13	NA	1230	2	700
ENSDARG00000027595	selt1b	ENSDART00000160685	ENSDART00000160685.1	7	alternative1	595	0	23
ENSDARG00000101158	si:ch211-165a10.2	ENSDART00000160696	ENSDART00000160696.1	7	principal1	263	0	11
ENSDARG00000094426	her4.2	ENSDART00000160731	ENSDART00000160731.1	4	principal1	1288	2	800
ENSDARG00000036868	tbpl1	ENSDART00000160748	ENSDART00000160748.1	8	principal1	494	0	15
ENSDARG00000096578	cul4a	ENSDART00000160843	ENSDART00000160843.1	24	principal1	689	2	672
ENSDARG00000033440	metap1	ENSDART00000160997	ENSDART00000160997.1	13	principal1	460	2	439
ENSDARG00000055307	sypl2a	ENSDART00000161026	ENSDART00000161026.1	4	NA	218	1	169
ENSDARG00000103670	cmc1	ENSDART00000161086	ENSDART00000161086.1	5	principal1	1289	1	937
ENSDARG00000101636	zgc:64201	ENSDART00000161091	ENSDART00000161091.1	4	principal1	93	0	24
ENSDARG00000103320	lclat1	ENSDART00000161098	ENSDART00000161098.1	9	principal1	1078	2	650
ENSDARG00000057519	pcdh1g9	ENSDART00000161107	ENSDART00000161107.1	6	NA	2458	2	754
ENSDARG00000018270	olfm1a	ENSDART00000161112	ENSDART00000161112.1	4	NA	456	1	143
ENSDARG00000105003	scn1bb	ENSDART00000161137	ENSDART00000161137.1	7	principal1	1095	2	844
ENSDARG00000069989	bnc2	ENSDART00000161169	ENSDART00000161169.1	7	NA	2884	1	1470
ENSDARG00000103922	bod1	ENSDART00000161175	ENSDART00000161175.1	4	principal1	417	0	1
ENSDARG00000042854	ephx1	ENSDART00000161241	ENSDART00000161241.1	10	principal1	211	1	170
ENSDARG00000012035	zgc:100832	ENSDART00000161299	ENSDART00000161299.1	8	alternative2	954	0	9
ENSDARG00000101521	UBE2M	ENSDART00000161339	ENSDART00000161339.1	6	NA	414	0	34
ENSDARG00000098240	meis2a	ENSDART00000161414	ENSDART00000161414.1	13	principal1	1451	0	27
ENSDARG00000100873	NDUFAF3	ENSDART00000161432	ENSDART00000161432.1	5	NA	190	0	33
ENSDARG00000104090	zgc:153924	ENSDART00000161456	ENSDART00000161456.1	2	principal1	806	1	143
ENSDARG00000100072	mgrn1a	ENSDART00000161505	ENSDART00000161505.1	18	principal5	1012	0	5
ENSDARG00000043299	nmu	ENSDART00000161552	ENSDART00000161552.1	9	alternative2	374	0	24
ENSDARG00000103988	tmem8c	ENSDART00000161578	ENSDART00000161578.1	6	principal1	1248	0	19
ENSDARG00000019881	bsg	ENSDART00000161598	ENSDART00000161598.1	8	NA	939	0	13
ENSDARG00000098130	bola3	ENSDART00000161609	ENSDART00000161609.1	4	NA	484	0	8
ENSDARG00000006279	rragd	ENSDART00000161637	ENSDART00000161637.1	8	principal1	628	1	560
ENSDARG00000074443	gas7a	ENSDART00000161724	ENSDART00000161724.1	11	alternative2	76	0	39
ENSDARG00000100894	si:ch211-193k8.5	ENSDART00000161767	ENSDART00000161767.1	3	principal1	459	0	2
ENSDARG00000055974	tpmt.1	ENSDART00000161845	ENSDART00000161845.1	10	NA	603	2	302
ENSDARG00000104435	MAP7	ENSDART00000161881	ENSDART00000161881.1	19	principal5	791	0	7
ENSDARG00000022260	FEZ2 (1 of many)	ENSDART00000162013	ENSDART00000162013.1	9	alternative2	143	0	17
ENSDARG00000010411	epn1	ENSDART00000162030	ENSDART00000162030.1	13	NA	1728	2	1073
ENSDARG00000074009	znf1059	ENSDART00000162069	ENSDART00000162069.1	5	principal1	984	2	952
ENSDARG00000033666	pi4k2a	ENSDART00000162075	ENSDART00000162075.1	11	principal1	897	2	835
ENSDARG00000015971	rapgef1b	ENSDART00000162078	ENSDART00000162078.1	17	NA	173	1	103
ENSDARG00000052842	ppifb	ENSDART00000162100	ENSDART00000162100.1	7	principal1	501	0	34
ENSDARG00000105286	ddx54	ENSDART00000162118	ENSDART00000162118.1	18	NA	872	2	971
ENSDARG00000002937	meis1a	ENSDART00000162226	ENSDART00000162226.1	15	principal1	687	0	39
ENSDARG00000070621	FAM72B	ENSDART00000162251	ENSDART00000162251.1	3	NA	600	0	31
ENSDARG00000100133	lect1	ENSDART00000162253	ENSDART00000162253.1	8	alternative2	298	1	151
ENSDARG00000010154	vstm4a	ENSDART00000162254	ENSDART00000162254.1	3	alternative2	875	1	95
ENSDARG00000093508	BX247865.2	ENSDART00000162349	ENSDART00000162349.1	4	alternative2	858	1	599
ENSDARG00000104233	si:dkey-57n24.9	ENSDART00000162416	ENSDART00000162416.1	6	principal1	378	2	172
ENSDARG00000103826	gpib	ENSDART00000162513	ENSDART00000162513.1	23	principal1	223	2	158
ENSDARG00000102567	nme8	ENSDART00000162567	ENSDART00000162567.1	6	NA	377	2	216
ENSDARG00000016302	upf1	ENSDART00000162582	ENSDART00000162582.1	9	NA	2079	0	3
ENSDARG00000025504	gucy2f	ENSDART00000162649	ENSDART00000162649.1	10	NA	382	2	350
ENSDARG00000104387	slc4a5	ENSDART00000162669	ENSDART00000162669.1	25	principal5	2946	0	4
ENSDARG00000077404	ncoa3	ENSDART00000162694	ENSDART00000162694.1	24	alternative2	570	0	4
ENSDARG00000059700	agmat	ENSDART00000162737	ENSDART00000162737.1	8	principal1	107	0	39
ENSDARG00000020377	eif4g2a	ENSDART00000162763	ENSDART00000162763.1	22	NA	1912	2	212
ENSDARG00000101039	zdhhc15a	ENSDART00000162817	ENSDART00000162817.1	13	principal5	353	0	19
ENSDARG00000105060	rdh8b	ENSDART00000162841	ENSDART00000162841.1	8	principal1	953	2	341
ENSDARG00000020944	ezra	ENSDART00000162937	ENSDART00000162937.1	14	principal1	479	1	454
ENSDARG00000033901	msi2a	ENSDART00000162941	ENSDART00000162941.1	15	alternative2	1894	0	35
ENSDARG00000034093	dclk2a	ENSDART00000162971	ENSDART00000162971.1	17	alternative2	471	1	75
ENSDARG00000100013	dhx38	ENSDART00000162978	ENSDART00000162978.1	28	principal1	750	0	32
ENSDARG00000104004	si:dkey-146c18.2	ENSDART00000163069	ENSDART00000163069.1	14	NA	1409	2	1346
ENSDARG00000032997	rnf185	ENSDART00000163101	ENSDART00000163101.1	6	NA	652	2	279
ENSDARG00000073802	cntnap5l	ENSDART00000163106	ENSDART00000163106.1	24	principal5	1142	0	6
ENSDARG00000016771	tfa	ENSDART00000163194	ENSDART00000163194.1	18	NA	1313	2	1104
ENSDARG00000098529	ccne2	ENSDART00000163202	ENSDART00000163202.1	9	NA	1789	2	769
ENSDARG00000105127	si:ch211-155e24.3	ENSDART00000163278	ENSDART00000163278.1	9	principal1	684	2	589
ENSDARG00000075181	crfb16	ENSDART00000163332	ENSDART00000163332.1	7	alternative2	149	1	127
ENSDARG00000074565	pusl1	ENSDART00000163336	ENSDART00000163336.1	6	NA	199	2	178
ENSDARG00000012446	si:ch211-183d5.1	ENSDART00000163411	ENSDART00000163411.1	4	NA	516	1	65
ENSDARG00000099849	ebf1a	ENSDART00000163465	ENSDART00000163465.1	3	NA	701	0	1
ENSDARG00000004280	seh1l	ENSDART00000163511	ENSDART00000163511.1	11	NA	2152	2	507
ENSDARG00000098094	si:dkey-146c18.5	ENSDART00000163534	ENSDART00000163534.1	5	NA	826	1	375
ENSDARG00000044356	tp63	ENSDART00000163541	ENSDART00000163541.1	14	NA	1350	0	16
ENSDARG00000052954	rab25b	ENSDART00000163571	ENSDART00000163571.1	6	principal1	166	1	92
ENSDARG00000027851	ccdc191	ENSDART00000163621	ENSDART00000163621.1	18	alternative2	608	1	596
ENSDARG00000075301	gsdf	ENSDART00000163696	ENSDART00000163696.1	6	principal1	119	0	25
ENSDARG00000015971	rapgef1b	ENSDART00000163720	ENSDART00000163720.1	15	NA	173	1	103
ENSDARG00000098995	cyp2k6	ENSDART00000163743	ENSDART00000163743.1	10	alternative2	297	1	75
ENSDARG00000096804	si:dkey-219e21.4	ENSDART00000163755	ENSDART00000163755.1	5	NA	418	2	275
ENSDARG00000105201	adcyap1r1a	ENSDART00000163812	ENSDART00000163812.1	28	NA	591	2	176
ENSDARG00000100104	zgc:101785	ENSDART00000163813	ENSDART00000163813.1	11	NA	662	2	555
ENSDARG00000099398	zgc:174461	ENSDART00000163824	ENSDART00000163824.1	5	alternative2	634	1	375
ENSDARG00000100621	CABZ01080550.1	ENSDART00000163826	ENSDART00000163826.1	14	NA	349	2	331
ENSDARG00000104076	rnf126	ENSDART00000163834	ENSDART00000163834.1	12	principal1	1836	2	1801
ENSDARG00000099445	cc2d1b	ENSDART00000163875	ENSDART00000163875.1	26	alternative2	223	0	26
ENSDARG00000035136	sepw1	ENSDART00000163909	ENSDART00000163909.1	7	NA	445	0	20
ENSDARG00000091116	pkhd1l1	ENSDART00000164008	ENSDART00000164008.1	78	alternative2	129	1	77
ENSDARG00000099771	gne	ENSDART00000164045	ENSDART00000164045.1	14	alternative2	258	2	236
ENSDARG00000018124	psmd3	ENSDART00000164046	ENSDART00000164046.1	14	principal1	112	2	93
ENSDARG00000035957	gmnn	ENSDART00000164108	ENSDART00000164108.1	8	principal1	119	1	87
ENSDARG00000044142	acss1	ENSDART00000164160	ENSDART00000164160.1	15	principal1	624	1	489
ENSDARG00000100151	TUBGCP6	ENSDART00000164208	ENSDART00000164208.1	23	principal1	4107	0	10
ENSDARG00000056798	zgc:123297	ENSDART00000164222	ENSDART00000164222.1	12	principal1	251	2	215
ENSDARG00000008953	pofut1	ENSDART00000164255	ENSDART00000164255.1	8	principal1	573	0	16
ENSDARG00000103586	si:dkey-65j6.2	ENSDART00000164262	ENSDART00000164262.1	25	principal5	686	0	11
ENSDARG00000098822	tcerg1a	ENSDART00000164281	ENSDART00000164281.1	20	NA	568	2	361
ENSDARG00000104149	rraga	ENSDART00000164376	ENSDART00000164376.1	8	principal1	489	0	15
ENSDARG00000100031	TADA1	ENSDART00000164389	ENSDART00000164389.1	12	principal5	228	0	48
ENSDARG00000102643	chmp1a	ENSDART00000164390	ENSDART00000164390.1	8	principal1	608	2	133
ENSDARG00000104435	MAP7	ENSDART00000164473	ENSDART00000164473.1	17	alternative2	1886	0	7
ENSDARG00000052336	ociad2	ENSDART00000164503	ENSDART00000164503.1	8	principal1	1601	0	1
ENSDARG00000069946	itga6b	ENSDART00000164520	ENSDART00000164520.1	26	alternative2	1129	0	31
ENSDARG00000099371	cygb1	ENSDART00000164572	ENSDART00000164572.1	5	principal1	1964	2	1332
ENSDARG00000101530	prr16	ENSDART00000164574	ENSDART00000164574.1	3	principal1	596	1	102
ENSDARG00000074210	zgc:110286	ENSDART00000164602	ENSDART00000164602.1	6	principal5	226	1	99
ENSDARG00000102829	cobll1b	ENSDART00000164712	ENSDART00000164712.1	14	alternative2	784	0	35
ENSDARG00000100366	si:dkey-102m7.3	ENSDART00000164794	ENSDART00000164794.1	4	NA	257	2	109
ENSDARG00000058683	pimr204	ENSDART00000164892	ENSDART00000164892.1	6	principal1	292	0	2
ENSDARG00000004470	prkcsh	ENSDART00000164930	ENSDART00000164930.1	19	alternative2	219	0	27
ENSDARG00000031894	lef1	ENSDART00000164936	ENSDART00000164936.1	12	NA	1162	0	23
ENSDARG00000099398	zgc:174461	ENSDART00000164942	ENSDART00000164942.1	6	principal5	299	0	40
ENSDARG00000100083	sgut1	ENSDART00000164984	ENSDART00000164984.1	9	NA	434	2	293
ENSDARG00000104113	zgc:136767	ENSDART00000165000	ENSDART00000165000.1	9	principal5	465	1	339
ENSDARG00000094577	cdc42se2	ENSDART00000165018	ENSDART00000165018.1	4	principal1	1127	0	18
ENSDARG00000090086	rab11bb	ENSDART00000165045	ENSDART00000165045.1	4	NA	547	2	192
ENSDARG00000100288	impg2b	ENSDART00000165049	ENSDART00000165049.1	25	principal1	325	0	19
ENSDARG00000079241	wdr90	ENSDART00000165125	ENSDART00000165125.1	14	NA	37	0	5
ENSDARG00000102730	mapk10	ENSDART00000165132	ENSDART00000165132.1	5	NA	366	0	11
ENSDARG00000101057	srsf7b	ENSDART00000165219	ENSDART00000165219.1	5	alternative2	346	1	275
ENSDARG00000088524	zgc:77651	ENSDART00000165285	ENSDART00000165285.1	13	alternative2	556	2	488
ENSDARG00000063438	srebf2	ENSDART00000165395	ENSDART00000165395.1	23	principal1	187	2	158
ENSDARG00000105286	ddx54	ENSDART00000165436	ENSDART00000165436.1	22	principal1	140	2	110
ENSDARG00000105209	si:ch73-103b11.2	ENSDART00000165458	ENSDART00000165458.1	18	NA	1350	0	27
ENSDARG00000074210	zgc:110286	ENSDART00000165559	ENSDART00000165559.1	6	principal5	287	1	83
ENSDARG00000101996	cxxc1a	ENSDART00000165575	ENSDART00000165575.1	15	principal1	817	0	1
ENSDARG00000102305	svbp	ENSDART00000165607	ENSDART00000165607.1	4	principal1	994	1	969
ENSDARG00000098664	si:dkeyp-53d3.3	ENSDART00000165677	ENSDART00000165677.1	2	principal1	391	0	36
ENSDARG00000102366	micall2a	ENSDART00000165708	ENSDART00000165708.1	18	NA	1838	2	816
ENSDARG00000090039	reck	ENSDART00000165771	ENSDART00000165771.1	5	NA	319	0	12
ENSDARG00000057055	ndufs8b	ENSDART00000165795	ENSDART00000165795.1	7	NA	573	1	116
ENSDARG00000105177	ilf3b	ENSDART00000165808	ENSDART00000165808.1	6	NA	152	1	85
ENSDARG00000056206	camk2g2	ENSDART00000165842	ENSDART00000165842.1	24	alternative2	2668	0	16
ENSDARG00000104228	lypla1	ENSDART00000165852	ENSDART00000165852.1	10	principal1	281	0	1
ENSDARG00000099398	zgc:174461	ENSDART00000165873	ENSDART00000165873.1	6	principal5	299	0	40
ENSDARG00000102899	cremb	ENSDART00000165879	ENSDART00000165879.1	6	NA	689	2	393
ENSDARG00000012577	waca	ENSDART00000165983	ENSDART00000165983.1	15	principal1	975	2	958
ENSDARG00000101557	scarb1	ENSDART00000165999	ENSDART00000165999.1	5	NA	100	0	44
ENSDARG00000037423	smim19	ENSDART00000166078	ENSDART00000166078.1	4	NA	911	1	55
ENSDARG00000102805	cyp2aa12	ENSDART00000166113	ENSDART00000166113.1	10	principal1	871	1	763
ENSDARG00000098699	si:ch211-11c3.9	ENSDART00000166144	ENSDART00000166144.1	12	principal1	301	0	21
ENSDARG00000100209	prpf39	ENSDART00000166194	ENSDART00000166194.1	13	NA	1662	2	1363
ENSDARG00000043010	camk2d1	ENSDART00000166198	ENSDART00000166198.1	20	NA	2114	0	1
ENSDARG00000099738	ccr9b	ENSDART00000166227	ENSDART00000166227.1	4	NA	829	0	15
ENSDARG00000028106	glrx	ENSDART00000166288	ENSDART00000166288.1	4	alternative1	568	0	2
ENSDARG00000099445	cc2d1b	ENSDART00000166292	ENSDART00000166292.1	27	principal5	3070	0	26
ENSDARG00000016143	xiap	ENSDART00000166375	ENSDART00000166375.1	7	NA	707	1	59
ENSDARG00000062977	samd13	ENSDART00000166379	ENSDART00000166379.1	6	principal1	202	0	42
ENSDARG00000103038	pik3r3a	ENSDART00000166449	ENSDART00000166449.1	8	alternative2	882	1	388
ENSDARG00000035136	sepw1	ENSDART00000166482	ENSDART00000166482.1	5	NA	445	0	20
ENSDARG00000006242	ptp4a1	ENSDART00000166489	ENSDART00000166489.1	7	NA	202	1	87
ENSDARG00000096415	raf1a	ENSDART00000166503	ENSDART00000166503.1	19	NA	1307	2	817
ENSDARG00000101794	atp6v0e1	ENSDART00000166708	ENSDART00000166708.1	4	principal1	485	0	15
ENSDARG00000062129	mxra8b	ENSDART00000166747	ENSDART00000166747.1	11	principal1	491	1	456
ENSDARG00000098746	dhrs13l1	ENSDART00000166766	ENSDART00000166766.1	4	NA	791	2	458
ENSDARG00000021143	rtn1b	ENSDART00000166791	ENSDART00000166791.1	8	alternative2	230	0	9
ENSDARG00000004460	desi2	ENSDART00000166908	ENSDART00000166908.1	3	NA	93	0	43
ENSDARG00000056196	slc2a2	ENSDART00000166916	ENSDART00000166916.1	13	principal1	789	2	760
ENSDARG00000100003	glulb	ENSDART00000166921	ENSDART00000166921.1	8	principal1	986	1	617
ENSDARG00000089875	si:ch211-226o13.2	ENSDART00000166967	ENSDART00000166967.1	4	principal1	621	1	490
ENSDARG00000068363	si:ch211-132b12.3	ENSDART00000167002	ENSDART00000167002.1	16	principal1	431	2	320
ENSDARG00000098639	pycr1b	ENSDART00000167011	ENSDART00000167011.1	9	principal1	65	0	32
ENSDARG00000101046	si:dkeyp-107f9.1	ENSDART00000167023	ENSDART00000167023.1	9	principal1	207	0	41
ENSDARG00000004874	spata6l	ENSDART00000167046	ENSDART00000167046.1	8	NA	731	2	447
ENSDARG00000099371	cygb1	ENSDART00000167220	ENSDART00000167220.1	4	principal1	4535	1	4030
ENSDARG00000098639	pycr1b	ENSDART00000167226	ENSDART00000167226.1	10	principal1	907	2	743
ENSDARG00000092659	ppp3r1a	ENSDART00000167287	ENSDART00000167287.1	9	NA	178	2	151
ENSDARG00000073876	si:ch1073-165f9.2	ENSDART00000167342	ENSDART00000167342.1	6	principal1	226	1	99
ENSDARG00000046024	pym1	ENSDART00000167361	ENSDART00000167361.1	4	principal1	309	1	265
ENSDARG00000103980	ets2	ENSDART00000167367	ENSDART00000167367.1	11	principal1	308	0	20
ENSDARG00000103730	vgll4b	ENSDART00000167377	ENSDART00000167377.1	5	alternative2	416	2	388
ENSDARG00000011537	ugt2a5	ENSDART00000167385	ENSDART00000167385.1	7	alternative2	852	1	768
ENSDARG00000006812	wdr26b	ENSDART00000167398	ENSDART00000167398.1	15	principal1	3334	1	1353
ENSDARG00000011521	upb1	ENSDART00000167403	ENSDART00000167403.1	11	principal1	159	1	134
ENSDARG00000016143	xiap	ENSDART00000167439	ENSDART00000167439.1	6	NA	707	1	59
ENSDARG00000103369	taldo1	ENSDART00000167453	ENSDART00000167453.1	7	principal1	31	0	1
ENSDARG00000098950	si:dkeyp-92c9.4	ENSDART00000167469	ENSDART00000167469.1	8	principal1	870	0	8
ENSDARG00000036056	vrk3	ENSDART00000167476	ENSDART00000167476.1	16	alternative2	459	0	15
ENSDARG00000101251	ldha	ENSDART00000167542	ENSDART00000167542.1	9	principal1	445	1	413
ENSDARG00000102269	si:ch211-165a10.5	ENSDART00000167568	ENSDART00000167568.1	7	principal1	263	0	11
ENSDARG00000105154	creg1	ENSDART00000167656	ENSDART00000167656.1	5	NA	421	1	93
ENSDARG00000101472	pop4	ENSDART00000167670	ENSDART00000167670.2	7	NA	743	2	396
ENSDARG00000031907	ptbp1b	ENSDART00000167811	ENSDART00000167811.1	6	NA	595	2	367
ENSDARG00000058003	wfdc1	ENSDART00000167825	ENSDART00000167825.1	8	principal1	1376	0	5
ENSDARG00000039093	got1	ENSDART00000167859	ENSDART00000167859.1	10	principal1	1817	1	173
ENSDARG00000071446	zgc:153659	ENSDART00000167900	ENSDART00000167900.1	3	principal1	156	1	60
ENSDARG00000056726	mettl7a	ENSDART00000167935	ENSDART00000167935.1	4	principal1	995	1	963
ENSDARG00000058148	dnajc7	ENSDART00000167953	ENSDART00000167953.1	7	NA	185	1	55
ENSDARG00000103173	stx8	ENSDART00000168031	ENSDART00000168031.1	3	NA	661	1	78
ENSDARG00000104230	sec23a	ENSDART00000168055	ENSDART00000168055.1	21	principal1	562	1	503
ENSDARG00000102356	scp2b	ENSDART00000168084	ENSDART00000168084.1	6	principal1	806	1	502
ENSDARG00000033802	cyp27a7	ENSDART00000168089	ENSDART00000168089.1	8	NA	1356	2	3152
ENSDARG00000010042	dnm1a	ENSDART00000168130	ENSDART00000168130.1	24	NA	717	0	37
ENSDARG00000015985	abcc9	ENSDART00000168152	ENSDART00000168152.1	41	alternative2	944	0	44
ENSDARG00000099865	hnrnpabb	ENSDART00000168163	ENSDART00000168163.1	10	alternative2	677	0	15
ENSDARG00000044356	tp63	ENSDART00000168237	ENSDART00000168237.1	13	NA	1350	0	16
ENSDARG00000100503	sos1	ENSDART00000168295	ENSDART00000168295.1	17	alternative2	1466	1	1218
ENSDARG00000067752	pigl	ENSDART00000168339	ENSDART00000168339.1	8	principal1	605	1	365
ENSDARG00000093439	BX247865.1	ENSDART00000168365	ENSDART00000168365.1	4	alternative2	858	1	599
ENSDARG00000100510	actr3	ENSDART00000168413	ENSDART00000168413.1	7	principal1	79	0	20
ENSDARG00000103403	sar1b	ENSDART00000168425	ENSDART00000168425.1	8	principal1	801	1	129
ENSDARG00000104713	zgc:165653	ENSDART00000168441	ENSDART00000168441.1	10	principal1	395	2	336
ENSDARG00000009136	tp53bp2a	ENSDART00000168523	ENSDART00000168523.1	20	alternative2	332	0	26
ENSDARG00000099385	si: ch211-223l2.4	ENSDART00000168641	ENSDART00000168641.1	13	NA	884	0	7
ENSDARG00000015971	rapgef1b	ENSDART00000168680	ENSDART00000168680.1	16	NA	173	1	103
ENSDARG00000098574	srsf11	ENSDART00000168691	ENSDART00000168691.1	4	NA	204	1	104
ENSDARG00000098112	btc	ENSDART00000168728	ENSDART00000168728.1	6	principal1	834	0	1
ENSDARG00000101733	fam168b	ENSDART00000168837	ENSDART00000168837.1	7	alternative1	244	0	10
ENSDARG00000061901	ankrd13a	ENSDART00000168868	ENSDART00000168868.1	16	alternative2	871	0	4
ENSDARG00000094074	si:dkey-81h8.1	ENSDART00000168876	ENSDART00000168876.1	6	principal1	273	2	244
ENSDARG00000100549	TMEM38B	ENSDART00000168983	ENSDART00000168983.1	11	principal1	139	1	73
ENSDARG00000006242	ptp4a1	ENSDART00000169001	ENSDART00000169001.1	8	NA	239	1	167
ENSDARG00000102407	cep97	ENSDART00000169005	ENSDART00000169005.1	3	NA	614	0	17
ENSDARG00000102567	nme8	ENSDART00000169008	ENSDART00000169008.1	8	NA	342	2	181
ENSDARG00000042551	mboat2b	ENSDART00000169020	ENSDART00000169020.1	9	NA	1305	1	93
ENSDARG00000103799	kars	ENSDART00000169085	ENSDART00000169085.1	15	alternative2	287	1	83
ENSDARG00000103432	exosc4	ENSDART00000169086	ENSDART00000169086.1	4	principal1	310	1	226
ENSDARG00000104403	oscp1a	ENSDART00000169222	ENSDART00000169222.1	12	principal1	445	0	2
ENSDARG00000021055	isl1l	ENSDART00000169241	ENSDART00000169241.1	7	principal1	119	1	103
ENSDARG00000074082	CU467828.1	ENSDART00000169279	ENSDART00000169279.1	6	alternative2	204	0	2
ENSDARG00000098667	grin3bb	ENSDART00000169340	ENSDART00000169340.1	9	alternative2	579	0	2
ENSDARG00000019406	zgc:63470	ENSDART00000169415	ENSDART00000169415.1	4	alternative2	1133	1	271
ENSDARG00000015653	tnip1	ENSDART00000169441	ENSDART00000169441.1	20	alternative2	61	1	50
ENSDARG00000045017	pdrg1	ENSDART00000169459	ENSDART00000169459.1	7	alternative2	971	1	705
ENSDARG00000101557	scarb1	ENSDART00000169466	ENSDART00000169466.1	4	NA	330	1	191
ENSDARG00000104230	sec23a	ENSDART00000169522	ENSDART00000169522.1	21	principal1	532	1	364
ENSDARG00000004874	spata6l	ENSDART00000169563	ENSDART00000169563.1	8	NA	523	2	414
ENSDARG00000100031	TADA1	ENSDART00000169601	ENSDART00000169601.1	5	alternative2	228	0	48
ENSDARG00000102243	KYAT3 (1 of many)	ENSDART00000169681	ENSDART00000169681.1	6	NA	463	2	390
ENSDARG00000040881	hnrnph1	ENSDART00000169693	ENSDART00000169693.1	10	alternative2	2172	0	46
ENSDARG00000094973	wnt16	ENSDART00000169755	ENSDART00000169755.1	5	NA	506	1	484
ENSDARG00000104501	FP236812.9	ENSDART00000169756	ENSDART00000169756.1	2	principal1	828	1	382
ENSDARG00000100047	ergic1	ENSDART00000169802	ENSDART00000169802.1	11	principal1	2352	1	1618
ENSDARG00000098367	srp54	ENSDART00000169892	ENSDART00000169892.1	18	principal1	586	1	278
ENSDARG00000001880	stx3a	ENSDART00000169942	ENSDART00000169942.1	11	alternative1	410	0	2
ENSDARG00000007906	lrp2b	ENSDART00000170024	ENSDART00000170024.1	78	NA	709	2	558
ENSDARG00000002748	sema6d	ENSDART00000170029	ENSDART00000170029.1	14	NA	682	2	267
ENSDARG00000103714	rab6a	ENSDART00000170064	ENSDART00000170064.1	9	alternative1	1241	0	30
ENSDARG00000098453	pank4	ENSDART00000170065	ENSDART00000170065.1	4	NA	196	0	8
ENSDARG00000099705	foxred1	ENSDART00000170079	ENSDART00000170079.1	12	principal1	174	0	8
ENSDARG00000102245	tk1	ENSDART00000170118	ENSDART00000170118.1	9	alternative2	852	2	428
ENSDARG00000077082	agtrap	ENSDART00000170135	ENSDART00000170135.1	7	alternative2	911	2	878
ENSDARG00000020764	slmapb	ENSDART00000170149	ENSDART00000170149.1	10	alternative2	993	0	4
ENSDARG00000104696	apooa	ENSDART00000170158	ENSDART00000170158.1	9	NA	230	0	15
ENSDARG00000040478	lrp2bp	ENSDART00000170167	ENSDART00000170167.1	9	principal1	567	0	24
ENSDARG00000103886	CU570894.1	ENSDART00000170192	ENSDART00000170192.1	3	principal1	278	1	219
ENSDARG00000043031	ints10	ENSDART00000170203	ENSDART00000170203.1	10	alternative2	252	0	14
ENSDARG00000063195	pxk	ENSDART00000170221	ENSDART00000170221.1	19	NA	3228	0	11
ENSDARG00000101362	mibp	ENSDART00000170222	ENSDART00000170222.1	9	NA	447	2	151
ENSDARG00000102567	nme8	ENSDART00000170232	ENSDART00000170232.1	9	principal1	188	0	27
ENSDARG00000073765	gna13a	ENSDART00000170242	ENSDART00000170242.1	5	principal1	449	1	339
ENSDARG00000100366	si:dkey-102m7.3	ENSDART00000170317	ENSDART00000170317.1	5	NA	735	2	164
ENSDARG00000006600	lsm14aa	ENSDART00000170551	ENSDART00000170551.1	11	NA	1126	2	511
ENSDARG00000099398	zgc:174461	ENSDART00000170565	ENSDART00000170565.1	6	principal5	304	0	40
ENSDARG00000013110	dmtn	ENSDART00000170571	ENSDART00000170571.1	18	alternative2	1044	1	1025
ENSDARG00000102143	btr24	ENSDART00000170609	ENSDART00000170609.1	8	alternative2	239	1	214
ENSDARG00000099849	ebf1a	ENSDART00000170631	ENSDART00000170631.1	17	NA	4404	0	1
ENSDARG00000004046	phf6	ENSDART00000170683	ENSDART00000170683.1	12	alternative2	554	0	3
ENSDARG00000104777	MOV10L1	ENSDART00000170693	ENSDART00000170693.1	23	principal1	418	0	2
ENSDARG00000091833	sv2	ENSDART00000170717	ENSDART00000170717.1	12	NA	933	2	642
ENSDARG00000100133	lect1	ENSDART00000170768	ENSDART00000170768.1	8	alternative2	714	1	669
ENSDARG00000092054	si:dkey-23f9.8	ENSDART00000170806	ENSDART00000170806.1	6	NA	313	0	40
ENSDARG00000061684	slc25a17	ENSDART00000170809	ENSDART00000170809.1	9	NA	2602	0	43
ENSDARG00000100854	ago4	ENSDART00000170988	ENSDART00000170988.1	17	alternative2	93	0	39
ENSDARG00000102349	cep55l	ENSDART00000171016	ENSDART00000171016.1	11	principal1	775	2	751
ENSDARG00000098667	grin3bb	ENSDART00000171076	ENSDART00000171076.1	8	alternative2	582	0	5
ENSDARG00000100544	si:ch211-255f4.6	ENSDART00000171081	ENSDART00000171081.1	4	NA	306	1	154
ENSDARG00000033871	derl3	ENSDART00000171115	ENSDART00000171115.1	9	principal1	785	2	749
ENSDARG00000101010	hpdl	ENSDART00000171146	ENSDART00000171146.1	7	principal1	803	0	19
ENSDARG00000103066	si:ch73-14h10.2	ENSDART00000171216	ENSDART00000171216.1	4	alternative2	259	1	62
ENSDARG00000090820	slc2a10	ENSDART00000171219	ENSDART00000171219.1	6	principal1	172	0	4
ENSDARG00000056213	si:ch73-130a3.4	ENSDART00000171224	ENSDART00000171224.1	5	NA	704	2	275
ENSDARG00000105127	si:ch211-155e24.3	ENSDART00000171264	ENSDART00000171264.1	5	principal1	1730	1	229
ENSDARG00000098995	cyp2k6	ENSDART00000171310	ENSDART00000171310.1	10	alternative2	297	1	75
ENSDARG00000033871	derl3	ENSDART00000171400	ENSDART00000171400.1	8	principal1	138	0	2
ENSDARG00000099398	zgc:174461	ENSDART00000171418	ENSDART00000171418.1	5	alternative2	634	1	375
ENSDARG00000101655	sstr5	ENSDART00000171488	ENSDART00000171488.1	4	alternative2	745	0	15
ENSDARG00000098832	fam168a	ENSDART00000171495	ENSDART00000171495.1	8	principal1	955	0	17
ENSDARG00000086585	nrg2b	ENSDART00000171586	ENSDART00000171586.1	7	NA	383	2	354
ENSDARG00000035553	cx27.5	ENSDART00000171650	ENSDART00000171650.1	3	alternative2	566	1	529
ENSDARG00000101486	CABZ01074459.1	ENSDART00000171652	ENSDART00000171652.1	6	NA	78	1	50
ENSDARG00000099398	zgc:174461	ENSDART00000171692	ENSDART00000171692.1	6	principal5	299	0	40
ENSDARG00000026806	taf8	ENSDART00000171715	ENSDART00000171715.1	10	alternative2	429	1	260
ENSDARG00000098224	tmem56b	ENSDART00000171726	ENSDART00000171726.1	8	principal1	1321	1	668
ENSDARG00000105060	rdh8b	ENSDART00000171784	ENSDART00000171784.1	8	principal1	196	2	164
ENSDARG00000104782	oaz1b	ENSDART00000171800	ENSDART00000171800.1	6	NA	1798	2	1353
ENSDARG00000069356	adgrl2a	ENSDART00000171813	ENSDART00000171813.1	23	principal5	2176	0	1
ENSDARG00000103111	si:ch211-165a10.4	ENSDART00000171939	ENSDART00000171939.1	7	principal1	263	0	11
ENSDARG00000040959	rabl3	ENSDART00000172033	ENSDART00000172033.1	9	principal1	552	1	439
ENSDARG00000100503	sos1	ENSDART00000172047	ENSDART00000172047.1	16	alternative2	1465	1	1213
ENSDARG00000104696	apooa	ENSDART00000172140	ENSDART00000172140.1	9	NA	230	0	15
ENSDARG00000070084	phf10	ENSDART00000172165	ENSDART00000172165.1	4	NA	388	1	110
ENSDARG00000007175	recql	ENSDART00000172169	ENSDART00000172169.1	17	alternative2	78	0	23
ENSDARG00000069729	mpg	ENSDART00000172183	ENSDART00000172183.1	4	principal1	301	0	3
ENSDARG00000104096	si:dkey-29d5.1	ENSDART00000172192	ENSDART00000172192.1	6	NA	166	1	124
ENSDARG00000018149	slc38a4	ENSDART00000172300	ENSDART00000172300.1	13	NA	658	2	230
ENSDARG00000102245	tk1	ENSDART00000172301	ENSDART00000172301.1	10	alternative2	852	2	424
ENSDARG00000104177	cpne3	ENSDART00000172335	ENSDART00000172335.1	17	principal1	1309	0	4
ENSDARG00000056801	sufu	ENSDART00000172354	ENSDART00000172354.1	6	NA	442	2	438
ENSDARG00000074768	zgc:113295	ENSDART00000172368	ENSDART00000172368.1	3	NA	275	1	54
ENSDARG00000094113	si:dkey-23f9.6	ENSDART00000172429	ENSDART00000172429.1	6	NA	85	0	40
ENSDARG00000038467	igsf8	ENSDART00000172466	ENSDART00000172466.1	7	alternative2	1555	1	1496
ENSDARG00000009136	tp53bp2a	ENSDART00000172469	ENSDART00000172469.1	19	alternative2	332	0	26
ENSDARG00000101733	fam168b	ENSDART00000172473	ENSDART00000172473.1	7	principal5	1204	0	10
ENSDARG00000099398	zgc:174461	ENSDART00000172493	ENSDART00000172493.1	5	alternative2	634	1	375
ENSDARG00000098445	si:ch211-1o7.2	ENSDART00000172511	ENSDART00000172511.1	5	NA	328	2	151
ENSDARG00000024317	trap1	ENSDART00000172543	ENSDART00000172543.1	19	alternative2	828	1	459
ENSDARG00000093906	ccl32a.2	ENSDART00000172623	ENSDART00000172623.1	9	principal1	206	1	135
ENSDARG00000100294	zgc:113209	ENSDART00000172647	ENSDART00000172647.1	4	principal1	525	1	441
ENSDARG00000045768	cry1aa	ENSDART00000172691	ENSDART00000172691.1	14	alternative2	777	0	7
ENSDARG00000059411	impa2	ENSDART00000172722	ENSDART00000172722.1	8	alternative1	379	1	173
ENSDARG00000098443	zfand6	ENSDART00000172748	ENSDART00000172748.1	4	NA	338	1	98
ENSDARG00000022939	ino80e	ENSDART00000172827	ENSDART00000172827.1	7	alternative2	77	0	2
ENSDARG00000063254	r3hdm4	ENSDART00000172911	ENSDART00000172911.1	6	NA	439	2	344
ENSDARG00000003269	clcn3	ENSDART00000172934	ENSDART00000172934.1	3	NA	426	0	32
ENSDARG00000040917	cbfb	ENSDART00000172995	ENSDART00000172995.1	7	NA	109	0	18
ENSDARG00000097827	lrp1aa	ENSDART00000173062	ENSDART00000173062.1	7	NA	1298	2	367
ENSDARG00000040917	cbfb	ENSDART00000173131	ENSDART00000173131.1	7	NA	102	0	18
ENSDARG00000018351	hpda	ENSDART00000173162	ENSDART00000173162.1	9	NA	312	2	204
ENSDARG00000040917	cbfb	ENSDART00000173201	ENSDART00000173201.1	8	NA	206	0	18
ENSDARG00000056206	camk2g2	ENSDART00000173206	ENSDART00000173206.1	22	principal5	2664	0	16
ENSDARG00000105412	si:ch211-276i12.11	ENSDART00000173248	ENSDART00000173248.1	2	principal1	422	0	10
ENSDARG00000004046	phf6	ENSDART00000173281	ENSDART00000173281.1	6	NA	339	0	3
ENSDARG00000105440	zgc:193807	ENSDART00000173294	ENSDART00000173294.1	11	principal1	1511	2	1300
ENSDARG00000044179	rbms2a	ENSDART00000173315	ENSDART00000173315.1	14	principal5	8421	0	7
ENSDARG00000007141	psmc3	ENSDART00000173478	ENSDART00000173478.1	6	NA	366	2	280
ENSDARG00000013317	pygmb	ENSDART00000173483	ENSDART00000173483.1	2	NA	620	0	12
ENSDARG00000105528	si:dkey-86l18.10	ENSDART00000173562	ENSDART00000173562.1	6	alternative2	18	0	3
ENSDARG00000105528	si:dkey-86l18.10	ENSDART00000173568	ENSDART00000173568.1	6	alternative2	209	0	3
ENSDARG00000036430	sat2a	ENSDART00000173621	ENSDART00000173621.1	5	NA	595	1	79
ENSDARG00000005894	slc7a9	ENSDART00000173635	ENSDART00000173635.1	6	NA	554	2	417
ENSDARG00000000861	scrib	ENSDART00000173688	ENSDART00000173688.1	5	NA	456	0	17
ENSDARG00000036058	gnao1b	ENSDART00000173692	ENSDART00000173692.1	5	NA	401	2	394
ENSDARG00000036036	mdka	ENSDART00000173767	ENSDART00000173767.1	5	NA	182	0	39
ENSDARG00000105585	si:dkey-33c9.8	ENSDART00000173773	ENSDART00000173773.1	3	NA	222	2	53
ENSDARG00000018814	esrp2	ENSDART00000173803	ENSDART00000173803.1	5	NA	656	2	551
ENSDARG00000012030	dnaaf1	ENSDART00000173853	ENSDART00000173853.1	5	NA	405	2	214
ENSDARG00000101144	zdhhc13	ENSDART00000173924	ENSDART00000173924.1	5	NA	304	2	134
ENSDARG00000062220	plekha7b	ENSDART00000173987	ENSDART00000173987.1	4	NA	124	0	14
ENSDARG00000000001	slc35a5	ENSDART00000000004	ENSDART00000000004.4	8	principal1	1096	0	33
ENSDARG00000007671	ghrb	ENSDART00000002231	ENSDART00000002231.7	10	alternative2	894	1	483
ENSDARG00000008407	tspan7b	ENSDART00000002691	ENSDART00000002691.8	8	principal1	2083	0	14
ENSDARG00000019746	rfng	ENSDART00000002867	ENSDART00000002867.8	10	principal1	2187	1	1823
ENSDARG00000044091	pitpnab	ENSDART00000002974	ENSDART00000002974.8	11	NA	331	0	29
ENSDARG00000005626	si:ch211-133l11.10	ENSDART00000003097	ENSDART00000003097.7	4	principal5	481	0	14
ENSDARG00000025094	edem1	ENSDART00000003298	ENSDART00000003298.8	13	NA	1700	2	223
ENSDARG00000009160	kmo	ENSDART00000003706	ENSDART00000003706.7	16	principal1	440	1	393
ENSDARG00000077532	pign	ENSDART00000004013	ENSDART00000004013.7	28	NA	2316	2	1761
ENSDARG00000013659	brox	ENSDART00000004092	ENSDART00000004092.5	14	NA	676	1	221
ENSDARG00000015278	plxnc1	ENSDART00000004222	ENSDART00000004222.8	32	alternative2	405	0	26
ENSDARG00000019144	rab4a	ENSDART00000004420	ENSDART00000004420.8	8	principal1	921	0	35
ENSDARG00000010408	igsf9b	ENSDART00000004986	ENSDART00000004986.9	22	alternative2	1588	0	13
ENSDARG00000004415	tcf7l2	ENSDART00000005562	ENSDART00000005562.8	15	alternative2	516	0	18
ENSDARG00000014976	lims2	ENSDART00000006099	ENSDART00000006099.8	11	alternative2	133	0	7
ENSDARG00000020647	trpc4apb	ENSDART00000006482	ENSDART00000006482.8	24	principal1	682	1	480
ENSDARG00000079578	rbpms2b	ENSDART00000006619	ENSDART00000006619.7	8	principal5	988	0	18
ENSDARG00000010186	myo3a	ENSDART00000006636	ENSDART00000006636.7	39	alternative2	1275	1	672
ENSDARG00000023220	selt2	ENSDART00000006716	ENSDART00000006716.8	7	alternative2	921	0	25
ENSDARG00000043249	irf1b	ENSDART00000006942	ENSDART00000006942.9	6	NA	58	0	13
ENSDARG00000008487	dmd	ENSDART00000007013	ENSDART00000007013.9	26	NA	199	0	3
ENSDARG00000052708	tnni1b	ENSDART00000007498	ENSDART00000007498.8	8	NA	992	0	27
ENSDARG00000012177	rab4b	ENSDART00000008273	ENSDART00000008273.8	8	principal1	2156	1	64
ENSDARG00000017834	micall2b	ENSDART00000008682	ENSDART00000008682.9	19	NA	1775	2	790
ENSDARG00000004415	tcf7l2	ENSDART00000009237	ENSDART00000009237.9	14	alternative2	516	0	18
ENSDARG00000005374	tubgcp4	ENSDART00000009649	ENSDART00000009649.5	19	principal1	364	0	39
ENSDARG00000001634	kirrela	ENSDART00000009695	ENSDART00000009695.8	16	principal1	2357	1	849
ENSDARG00000053474	tdrkh	ENSDART00000009794	ENSDART00000009794.8	15	principal1	505	0	31
ENSDARG00000008487	dmd	ENSDART00000009886	ENSDART00000009886.8	17	NA	199	0	3
ENSDARG00000009250	etfb	ENSDART00000010081	ENSDART00000010081.8	7	principal1	539	0	38
ENSDARG00000017316	bag5	ENSDART00000010286	ENSDART00000010286.8	6	alternative2	969	1	611
ENSDARG00000005989	rgl1	ENSDART00000010604	ENSDART00000010604.5	19	alternative2	2030	1	1132
ENSDARG00000002230	sypb	ENSDART00000011453	ENSDART00000011453.10	8	NA	1047	0	30
ENSDARG00000034757	zdhhc2	ENSDART00000011480	ENSDART00000011480.7	13	principal1	1406	0	6
ENSDARG00000001767	slc29a2	ENSDART00000011551	ENSDART00000011551.6	15	principal1	576	2	519
ENSDARG00000020218	amfr	ENSDART00000012944	ENSDART00000012944.5	14	principal1	2108	1	550
ENSDARG00000009242	fev	ENSDART00000013057	ENSDART00000013057.7	2	NA	959	1	292
ENSDARG00000019239	cul1a	ENSDART00000013076	ENSDART00000013076.6	23	principal1	615	1	57
ENSDARG00000015088	dnajb11	ENSDART00000013282	ENSDART00000013282.8	11	alternative2	1028	1	91
ENSDARG00000016775	aqr	ENSDART00000013418	ENSDART00000013418.9	14	NA	368	2	200
ENSDARG00000090768	zp3.2	ENSDART00000013506	ENSDART00000013506.6	9	alternative2	118	0	16
ENSDARG00000004748	zgc:100868	ENSDART00000013553	ENSDART00000013553.7	11	NA	558	1	276
ENSDARG00000004964	cyp4t8	ENSDART00000013654	ENSDART00000013654.7	13	NA	380	2	337
ENSDARG00000015930	rwdd1	ENSDART00000013787	ENSDART00000013787.5	8	NA	349	0	47
ENSDARG00000003519	aprt	ENSDART00000013796	ENSDART00000013796.8	5	NA	85	0	27
ENSDARG00000015649	rap2c	ENSDART00000014095	ENSDART00000014095.7	3	principal1	741	0	26
ENSDARG00000006639	lnpb	ENSDART00000014521	ENSDART00000014521.8	14	alternative2	960	1	946
ENSDARG00000016448	vtg3	ENSDART00000014979	ENSDART00000014979.7	28	alternative2	177	0	3
ENSDARG00000012141	papolg	ENSDART00000015154	ENSDART00000015154.5	23	principal1	1144	0	18
ENSDARG00000095495	si:ch211-149k23.4	ENSDART00000015262	ENSDART00000015262.7	2	NA	861	1	278
ENSDARG00000015759	tspan7	ENSDART00000016002	ENSDART00000016002.10	8	principal1	1072	0	16
ENSDARG00000019810	nfe2l3	ENSDART00000016135	ENSDART00000016135.6	5	principal1	1544	1	808
ENSDARG00000001785	irx2a	ENSDART00000016303	ENSDART00000016303.5	5	principal1	796	0	19
ENSDARG00000014068	pgam1b	ENSDART00000016350	ENSDART00000016350.4	5	principal1	969	1	134
ENSDARG00000002644	rgs5a	ENSDART00000016586	ENSDART00000016586.7	6	principal1	2135	1	188
ENSDARG00000021086	znf367	ENSDART00000016800	ENSDART00000016800.5	6	principal1	294	1	253
ENSDARG00000009764	srek1	ENSDART00000016995	ENSDART00000016995.7	13	alternative2	292	1	179
ENSDARG00000044062	ctbp2a	ENSDART00000017337	ENSDART00000017337.8	11	NA	1436	0	10
ENSDARG00000011519	myl4	ENSDART00000017750	ENSDART00000017750.9	7	principal1	606	0	9
ENSDARG00000021163	thrb	ENSDART00000017869	ENSDART00000017869.9	11	NA	1258	2	344
ENSDARG00000031761	dab2	ENSDART00000017956	ENSDART00000017956.9	14	principal1	369	0	15
ENSDARG00000039243	zgc:152791	ENSDART00000018064	ENSDART00000018064.8	5	principal1	409	0	21
ENSDARG00000011020	hnrnpa1a	ENSDART00000018131	ENSDART00000018131.7	13	principal1	308	2	205
ENSDARG00000005468	irf2bp1	ENSDART00000018163	ENSDART00000018163.8	2	principal1	1358	0	12
ENSDARG00000011555	spag7	ENSDART00000018792	ENSDART00000018792.6	8	principal1	1141	1	224
ENSDARG00000002795	meis3	ENSDART00000018945	ENSDART00000018945.8	14	principal1	1170	1	769
ENSDARG00000020046	ahr1a	ENSDART00000019024	ENSDART00000019024.5	11	alternative2	127	0	33
ENSDARG00000016363	her8a	ENSDART00000019035	ENSDART00000019035.6	5	principal1	1546	1	458
ENSDARG00000007320	rpl7	ENSDART00000019149	ENSDART00000019149.9	7	principal1	66	0	9
ENSDARG00000019404	atp5d	ENSDART00000019235	ENSDART00000019235.7	5	principal1	146	0	15
ENSDARG00000011724	marveld1	ENSDART00000019379	ENSDART00000019379.7	3	principal1	286	2	255
ENSDARG00000007808	zdhhc16a	ENSDART00000019427	ENSDART00000019427.4	12	principal1	440	1	117
ENSDARG00000011961	csrp2	ENSDART00000019508	ENSDART00000019508.6	9	principal1	1252	2	761
ENSDARG00000020960	hgs	ENSDART00000019661	ENSDART00000019661.6	22	NA	1457	2	817
ENSDARG00000008979	golga1	ENSDART00000019858	ENSDART00000019858.7	2	NA	553	1	142
ENSDARG00000007630	mkrn2	ENSDART00000019997	ENSDART00000019997.7	9	principal1	699	1	111
ENSDARG00000012603	eif3ja	ENSDART00000020082	ENSDART00000020082.7	9	alternative2	925	1	627
ENSDARG00000031200	ppp2r5cb	ENSDART00000020266	ENSDART00000020266.7	19	principal1	827	2	679
ENSDARG00000016769	sgtb	ENSDART00000020665	ENSDART00000020665.10	12	NA	1063	0	9
ENSDARG00000007769	sult5a1	ENSDART00000020851	ENSDART00000020851.8	7	principal1	955	1	138
ENSDARG00000012818	csnk2a2a	ENSDART00000020967	ENSDART00000020967.6	12	principal1	531	0	14
ENSDARG00000029368	srpk2	ENSDART00000021614	ENSDART00000021614.8	19	alternative2	322	1	213
ENSDARG00000040492	mthfd1b	ENSDART00000021950	ENSDART00000021950.9	28	principal1	219	0	19
ENSDARG00000013240	zgc:172271	ENSDART00000021969	ENSDART00000021969.7	18	principal1	156	1	77
ENSDARG00000014915	ndufab1b	ENSDART00000022147	ENSDART00000022147.7	5	principal1	1053	0	14
ENSDARG00000013669	napba	ENSDART00000022233	ENSDART00000022233.7	12	principal1	444	1	430
ENSDARG00000016375	asns	ENSDART00000022676	ENSDART00000022676.5	13	principal1	2219	1	1510
ENSDARG00000019614	jade3	ENSDART00000023163	ENSDART00000023163.4	13	principal1	446	1	198
ENSDARG00000075714	si:dkey-27p23.3	ENSDART00000023262	ENSDART00000023262.8	7	NA	291	2	173
ENSDARG00000014803	cryba1l2	ENSDART00000023642	ENSDART00000023642.5	7	alternative2	469	1	286
ENSDARG00000009685	ppa2	ENSDART00000023904	ENSDART00000023904.9	12	NA	1138	2	726
ENSDARG00000004757	ybx1	ENSDART00000024320	ENSDART00000024320.10	8	principal1	379	0	37
ENSDARG00000016074	cryz	ENSDART00000024418	ENSDART00000024418.8	10	principal1	459	1	383
ENSDARG00000001829	zgc:112982	ENSDART00000024606	ENSDART00000024606.8	9	alternative2	598	0	16
ENSDARG00000003219	bin2a	ENSDART00000025196	ENSDART00000025196.7	14	principal5	370	0	10
ENSDARG00000020607	emc3	ENSDART00000025441	ENSDART00000025441.6	10	principal1	1612	1	1351
ENSDARG00000010946	cbsb	ENSDART00000026275	ENSDART00000026275.7	16	principal1	983	1	529
ENSDARG00000012968	rhoub	ENSDART00000026476	ENSDART00000026476.4	4	principal1	661	1	219
ENSDARG00000018073	mrps22	ENSDART00000027657	ENSDART00000027657.7	9	principal5	216	0	21
ENSDARG00000036834	krt92	ENSDART00000027701	ENSDART00000027701.10	7	principal5	178	0	15
ENSDARG00000018494	smn1	ENSDART00000028099	ENSDART00000028099.6	9	principal5	102	0	10
ENSDARG00000026236	zgc:56585	ENSDART00000029708	ENSDART00000029708.7	9	principal1	972	1	386
ENSDARG00000027552	mapk1	ENSDART00000030213	ENSDART00000030213.5	9	principal1	295	0	12
ENSDARG00000027547	TPGS1	ENSDART00000030242	ENSDART00000030242.5	4	alternative2	342	1	50
ENSDARG00000022891	zgc:175214	ENSDART00000030435	ENSDART00000030435.3	7	alternative2	2849	1	1510
ENSDARG00000026736	il11ra	ENSDART00000030976	ENSDART00000030976.6	12	principal1	1536	0	1
ENSDARG00000005606	paxip1	ENSDART00000031130	ENSDART00000031130.6	22	NA	844	2	544
ENSDARG00000022652	psmf1	ENSDART00000031597	ENSDART00000031597.6	8	NA	528	2	264
ENSDARG00000023678	ercc5	ENSDART00000031635	ENSDART00000031635.5	11	NA	840	2	659
ENSDARG00000023724	cdc42se1	ENSDART00000031895	ENSDART00000031895.4	5	principal1	1546	0	11
ENSDARG00000021140	pabpc1b	ENSDART00000032474	ENSDART00000032474.10	15	principal1	403	0	6
ENSDARG00000020328	plekha6	ENSDART00000032844	ENSDART00000032844.8	25	principal5	2195	0	2
ENSDARG00000045951	kat5b	ENSDART00000032909	ENSDART00000032909.4	16	principal1	728	1	465
ENSDARG00000022698	lad1	ENSDART00000033093	ENSDART00000033093.6	14	principal1	735	0	22
ENSDARG00000021557	wdr45b	ENSDART00000033237	ENSDART00000033237.6	11	principal1	553	1	498
ENSDARG00000029072	klf6a	ENSDART00000033494	ENSDART00000033494.5	5	principal1	1976	1	271
ENSDARG00000025034	syngr3b	ENSDART00000033917	ENSDART00000033917.5	5	principal1	1186	1	328
ENSDARG00000079459	pimr126	ENSDART00000034526	ENSDART00000034526.7	12	alternative2	826	1	745
ENSDARG00000013000	ppfia2	ENSDART00000034834	ENSDART00000034834.6	31	alternative2	2445	0	23
ENSDARG00000023648	idh3g	ENSDART00000034953	ENSDART00000034953.7	5	NA	1235	0	24
ENSDARG00000027322	lin7c	ENSDART00000035710	ENSDART00000035710.5	6	principal1	1744	1	913
ENSDARG00000022684	fkbp1aa	ENSDART00000036157	ENSDART00000036157.6	5	principal1	360	0	21
ENSDARG00000027710	btbd16	ENSDART00000036226	ENSDART00000036226.7	19	principal1	2515	0	35
ENSDARG00000026680	slc25a14	ENSDART00000036600	ENSDART00000036600.4	10	principal1	2708	1	1615
ENSDARG00000021869	rcan2	ENSDART00000037318	ENSDART00000037318.6	5	alternative1	2399	1	1093
ENSDARG00000076171	znf827	ENSDART00000037516	ENSDART00000037516.8	14	principal1	4285	0	2
ENSDARG00000024894	tbx5a	ENSDART00000037681	ENSDART00000037681.6	11	alternative2	926	0	44
ENSDARG00000028367	sult2st3	ENSDART00000037797	ENSDART00000037797.6	7	principal1	1784	0	38
ENSDARG00000027907	si:ch211-216p19.6	ENSDART00000038118	ENSDART00000038118.8	7	NA	1070	2	503
ENSDARG00000014571	ctnnb1	ENSDART00000038495	ENSDART00000038495.8	16	principal1	811	0	17
ENSDARG00000023303	zgc:66427	ENSDART00000039386	ENSDART00000039386.5	5	principal1	1884	0	33
ENSDARG00000053617	camk2a	ENSDART00000039571	ENSDART00000039571.6	18	principal1	424	0	7
ENSDARG00000034668	celf3a	ENSDART00000039629	ENSDART00000039629.6	14	principal1	1205	0	9
ENSDARG00000054442	cbx1b	ENSDART00000039667	ENSDART00000039667.6	7	principal1	904	1	556
ENSDARG00000013615	pbx3b	ENSDART00000040126	ENSDART00000040126.9	8	principal1	1677	0	43
ENSDARG00000029581	tbc1d7	ENSDART00000040265	ENSDART00000040265.4	9	principal1	223	1	128
ENSDARG00000077694	dtnba	ENSDART00000040679	ENSDART00000040679.6	22	principal1	663	0	29
ENSDARG00000005315	celf1	ENSDART00000041055	ENSDART00000041055.8	16	principal5	951	0	44
ENSDARG00000008867	rap1b	ENSDART00000042250	ENSDART00000042250.5	8	alternative1	1610	0	29
ENSDARG00000031015	dtna	ENSDART00000042290	ENSDART00000042290.6	21	alternative2	209	0	20
ENSDARG00000076106	ftr43	ENSDART00000043148	ENSDART00000043148.7	8	principal1	586	1	308
ENSDARG00000078785	tmem258	ENSDART00000043172	ENSDART00000043172.7	4	principal1	172	0	2
ENSDARG00000028949	ZBTB26	ENSDART00000043397	ENSDART00000043397.4	3	principal1	2385	1	2159
ENSDARG00000028625	jph2	ENSDART00000043429	ENSDART00000043429.6	6	principal1	415	0	16
ENSDARG00000054501	stambpa	ENSDART00000043502	ENSDART00000043502.7	10	NA	1505	2	413
ENSDARG00000030402	twist1a	ENSDART00000043595	ENSDART00000043595.4	2	principal1	519	0	30
ENSDARG00000075931	acsl5	ENSDART00000043887	ENSDART00000043887.7	22	principal1	957	1	330
ENSDARG00000022614	ddx43	ENSDART00000044652	ENSDART00000044652.6	11	NA	272	0	11
ENSDARG00000034007	prom1b	ENSDART00000045368	ENSDART00000045368.7	25	alternative2	1082	0	15
ENSDARG00000031483	col9a1b	ENSDART00000045434	ENSDART00000045434.6	33	NA	1115	2	237
ENSDARG00000013582	csnk2a2b	ENSDART00000045488	ENSDART00000045488.6	12	principal1	535	0	6
ENSDARG00000034420	irx6a	ENSDART00000045628	ENSDART00000045628.5	7	principal1	579	0	5
ENSDARG00000055759	efhd2	ENSDART00000047008	ENSDART00000047008.6	5	NA	2158	1	1150
ENSDARG00000029242	fbxo3	ENSDART00000047220	ENSDART00000047220.8	11	NA	929	1	176
ENSDARG00000033855	rqcd1	ENSDART00000047464	ENSDART00000047464.6	9	principal1	986	1	425
ENSDARG00000034293	hif1ab	ENSDART00000047580	ENSDART00000047580.6	15	NA	1824	2	186
ENSDARG00000031761	dab2	ENSDART00000047670	ENSDART00000047670.7	14	principal1	247	0	15
ENSDARG00000030106	stmn4	ENSDART00000048375	ENSDART00000048375.6	7	principal1	367	0	38
ENSDARG00000029308	prr15lb	ENSDART00000048858	ENSDART00000048858.5	3	principal1	648	1	127
ENSDARG00000029445	EIF1B	ENSDART00000048968	ENSDART00000048968.4	5	principal1	300	1	117
ENSDARG00000013615	pbx3b	ENSDART00000048994	ENSDART00000048994.6	10	NA	1677	0	43
ENSDARG00000029018	cdkn1ba	ENSDART00000049061	ENSDART00000049061.4	3	principal1	1493	0	5
ENSDARG00000004171	rabac1	ENSDART00000049148	ENSDART00000049148.6	7	NA	786	1	90
ENSDARG00000044062	ctbp2a	ENSDART00000049236	ENSDART00000049236.8	11	NA	1437	0	10
ENSDARG00000020046	ahr1a	ENSDART00000049830	ENSDART00000049830.5	12	alternative2	128	0	25
ENSDARG00000031720	clstn1	ENSDART00000049985	ENSDART00000049985.7	10	alternative2	620	0	9
ENSDARG00000012553	rap1aa	ENSDART00000050671	ENSDART00000050671.7	8	principal1	1078	0	33
ENSDARG00000033367	rrm2b	ENSDART00000050750	ENSDART00000050750.5	10	principal1	468	1	173
ENSDARG00000010756	nod2	ENSDART00000052380	ENSDART00000052380.5	12	principal1	555	1	280
ENSDARG00000036189	spata4	ENSDART00000052562	ENSDART00000052562.6	6	principal1	206	0	34
ENSDARG00000036214	dazl	ENSDART00000052603	ENSDART00000052603.4	10	principal5	1216	0	26
ENSDARG00000036778	hbs1l	ENSDART00000053401	ENSDART00000053401.6	19	alternative2	313	1	73
ENSDARG00000036781	si:dkey-170l10.1	ENSDART00000053408	ENSDART00000053408.5	7	principal1	537	0	40
ENSDARG00000036942	gpd1c	ENSDART00000053639	ENSDART00000053639.6	11	principal1	258	2	239
ENSDARG00000037097	slc7a2	ENSDART00000053921	ENSDART00000053921.5	13	alternative2	780	1	751
ENSDARG00000037350	rpl9	ENSDART00000054338	ENSDART00000054338.6	8	alternative1	396	0	11
ENSDARG00000078042	il10rb	ENSDART00000054594	ENSDART00000054594.6	8	principal1	337	0	19
ENSDARG00000037794	nptx2a	ENSDART00000055071	ENSDART00000055071.5	6	alternative2	100	0	33
ENSDARG00000037804	phlda3	ENSDART00000055087	ENSDART00000055087.4	2	principal1	782	0	2
ENSDARG00000037913	nmrk1	ENSDART00000055259	ENSDART00000055259.4	8	principal1	133	0	8
ENSDARG00000104866	CR387987.1	ENSDART00000055260	ENSDART00000055260.4	2	NA	1519	1	1483
ENSDARG00000076571	sp5a	ENSDART00000056267	ENSDART00000056267.4	3	principal1	1165	1	269
ENSDARG00000038615	tmem55ba	ENSDART00000056376	ENSDART00000056376.4	8	principal1	1123	1	1048
ENSDARG00000002082	csnk2a1	ENSDART00000056551	ENSDART00000056551.5	16	principal1	1095	1	916
ENSDARG00000038793	ccdc24	ENSDART00000056656	ENSDART00000056656.4	7	NA	1367	1	466
ENSDARG00000038977	slc25a24l	ENSDART00000056895	ENSDART00000056895.5	11	NA	1002	2	744
ENSDARG00000038981	SCHIP1	ENSDART00000056901	ENSDART00000056901.5	8	principal1	1018	1	841
ENSDARG00000039066	klhl31	ENSDART00000057049	ENSDART00000057049.4	5	principal1	1876	2	722
ENSDARG00000039208	nasp	ENSDART00000057285	ENSDART00000057285.6	14	NA	615	2	409
ENSDARG00000039272	pls1	ENSDART00000057381	ENSDART00000057381.3	17	principal1	1090	1	459
ENSDARG00000039497	ccdc85a	ENSDART00000057710	ENSDART00000057710.5	4	NA	915	2	537
ENSDARG00000039697	shtn1	ENSDART00000058027	ENSDART00000058027.5	17	principal1	187	0	10
ENSDARG00000039133	lamb4	ENSDART00000058400	ENSDART00000058400.6	35	alternative2	411	1	60
ENSDARG00000039964	fgfbp2a	ENSDART00000058466	ENSDART00000058466.5	2	principal1	838	0	7
ENSDARG00000040024	gpd1l	ENSDART00000058550	ENSDART00000058550.4	9	principal1	1307	1	418
ENSDARG00000040041	mcm4	ENSDART00000058562	ENSDART00000058562.4	18	NA	713	2	191
ENSDARG00000040081	zp3d.1	ENSDART00000058620	ENSDART00000058620.1	9	principal1	257	1	50
ENSDARG00000040087	epb41l4a	ENSDART00000058627	ENSDART00000058627.4	24	alternative2	426	0	44
ENSDARG00000040547	b3gat1a	ENSDART00000059344	ENSDART00000059344.4	5	principal1	221	0	17
ENSDARG00000015902	stat6	ENSDART00000059346	ENSDART00000059346.6	26	NA	1030	2	154
ENSDARG00000040703	si:ch211-242n18.1	ENSDART00000059631	ENSDART00000059631.4	2	NA	1068	1	758
ENSDARG00000041451	AL929507.1	ENSDART00000060768	ENSDART00000060768.1	2	NA	1005	1	966
ENSDARG00000069302	snx9b	ENSDART00000060938	ENSDART00000060938.7	20	NA	1923	2	1099
ENSDARG00000041589	adprhl1	ENSDART00000060968	ENSDART00000060968.6	8	principal1	435	1	162
ENSDARG00000041592	dcun1d2b	ENSDART00000060971	ENSDART00000060971.4	8	principal1	691	1	268
ENSDARG00000041724	glipr2	ENSDART00000061153	ENSDART00000061153.5	14	principal1	2022	0	41
ENSDARG00000041811	rps25	ENSDART00000061274	ENSDART00000061274.6	5	NA	59	0	5
ENSDARG00000029907	trim54	ENSDART00000061394	ENSDART00000061394.6	9	principal1	330	0	18
ENSDARG00000041921	hsbp1b	ENSDART00000061435	ENSDART00000061435.6	4	principal1	442	0	5
ENSDARG00000054313	si:ch211-14a17.6	ENSDART00000061677	ENSDART00000061677.5	10	principal1	424	0	38
ENSDARG00000042221	mthfd1l	ENSDART00000061914	ENSDART00000061914.6	28	principal1	2202	0	33
ENSDARG00000042529	gnat2	ENSDART00000062363	ENSDART00000062363.5	9	principal1	848	0	21
ENSDARG00000042561	lpar2b	ENSDART00000062426	ENSDART00000062426.5	7	principal1	316	1	198
ENSDARG00000042590	rbm19	ENSDART00000062459	ENSDART00000062459.6	25	principal1	360	0	41
ENSDARG00000012820	nop56	ENSDART00000062681	ENSDART00000062681.6	6	NA	504	2	487
ENSDARG00000102352	AL954822.2	ENSDART00000062832	ENSDART00000062832.4	2	NA	1619	1	66
ENSDARG00000032049	enah	ENSDART00000062893	ENSDART00000062893.3	4	NA	577	1	154
ENSDARG00000042874	phlda2	ENSDART00000062930	ENSDART00000062930.4	2	principal1	360	0	22
ENSDARG00000042904	foxo3b	ENSDART00000062982	ENSDART00000062982.3	4	principal1	1892	0	14
ENSDARG00000104489	si:dkey-74i1.5	ENSDART00000062990	ENSDART00000062990.5	2	NA	727	1	276
ENSDARG00000043002	vmo1a	ENSDART00000063138	ENSDART00000063138.5	5	principal1	679	0	1
ENSDARG00000043133	cldnf	ENSDART00000063325	ENSDART00000063325.3	3	alternative2	1123	1	695
ENSDARG00000045297	phb2a	ENSDART00000063384	ENSDART00000063384.5	11	principal1	562	1	333
ENSDARG00000056122	gdi1	ENSDART00000063388	ENSDART00000063388.4	12	principal1	1375	1	447
ENSDARG00000043198	si:rp71-1i20.2	ENSDART00000063420	ENSDART00000063420.6	5	principal1	708	0	42
ENSDARG00000053520	CABZ01079984.1	ENSDART00000063438	ENSDART00000063438.6	8	principal1	1055	0	17
ENSDARG00000057322	tmem47	ENSDART00000063518	ENSDART00000063518.6	4	principal1	1539	1	460
ENSDARG00000069471	mhc1zca	ENSDART00000063529	ENSDART00000063529.7	8	principal5	1040	0	45
ENSDARG00000043394	si:dkey-71h2.2	ENSDART00000063703	ENSDART00000063703.4	10	principal5	1353	0	1
ENSDARG00000043485	si:ch211-22i13.2	ENSDART00000063839	ENSDART00000063839.5	6	NA	337	1	53
ENSDARG00000052192	s1pr5b	ENSDART00000063876	ENSDART00000063876.4	3	alternative2	234	0	15
ENSDARG00000043624	pqlc2	ENSDART00000064058	ENSDART00000064058.5	10	NA	792	1	302
ENSDARG00000043864	nptnb	ENSDART00000064403	ENSDART00000064403.6	8	principal1	1115	0	30
ENSDARG00000044216	fto	ENSDART00000064913	ENSDART00000064913.5	2	NA	700	0	4
ENSDARG00000044545	zgc:77262	ENSDART00000065402	ENSDART00000065402.3	3	principal1	1312	1	491
ENSDARG00000007034	hnrpkl	ENSDART00000065575	ENSDART00000065575.6	13	NA	1221	2	710
ENSDARG00000044766	mitd1	ENSDART00000065803	ENSDART00000065803.4	8	NA	706	1	389
ENSDARG00000044937	si:ch211-163m16.6	ENSDART00000066052	ENSDART00000066052.4	2	NA	740	1	121
ENSDARG00000044954	slit1a	ENSDART00000066080	ENSDART00000066080.5	38	principal1	1283	1	1252
ENSDARG00000045003	vsg1	ENSDART00000066164	ENSDART00000066164.4	5	principal1	504	0	18
ENSDARG00000045131	id4	ENSDART00000066372	ENSDART00000066372.5	3	principal1	608	0	14
ENSDARG00000045269	PTS	ENSDART00000066579	ENSDART00000066579.5	10	principal5	506	1	491
ENSDARG00000045442	cpb1	ENSDART00000066833	ENSDART00000066833.6	11	NA	1001	2	689
ENSDARG00000045658	msrb3	ENSDART00000067134	ENSDART00000067134.3	8	principal1	1229	1	492
ENSDARG00000010279	scamp2	ENSDART00000073618	ENSDART00000073618.5	10	NA	1030	1	92
ENSDARG00000051912	HPX (1 of many)	ENSDART00000073621	ENSDART00000073621.5	7	NA	826	1	182
ENSDARG00000054501	stambpa	ENSDART00000073631	ENSDART00000073631.4	10	NA	1504	2	695
ENSDARG00000068256	rwdd	ENSDART00000073733	ENSDART00000073733.5	8	alternative1	544	1	96
ENSDARG00000052361	il15	ENSDART00000074196	ENSDART00000074196.4	6	NA	677	2	250
ENSDARG00000035895	fndc5b	ENSDART00000074497	ENSDART00000074497.4	7	NA	658	0	46
ENSDARG00000053136	b2m	ENSDART00000075127	ENSDART00000075127.5	4	principal5	684	0	33
ENSDARG00000068214	ccni	ENSDART00000075137	ENSDART00000075137.5	10	principal1	853	2	807
ENSDARG00000053165	zgc:113377	ENSDART00000075159	ENSDART00000075159.3	5	principal1	655	2	126
ENSDARG00000053318	lrrc6	ENSDART00000075347	ENSDART00000075347.4	14	principal1	330	1	61
ENSDARG00000053404	zgc:56064	ENSDART00000075443	ENSDART00000075443.2	8	principal1	497	1	386
ENSDARG00000053574	fancd2	ENSDART00000075601	ENSDART00000075601.5	45	principal5	250	0	31
ENSDARG00000013763	rrbp1a	ENSDART00000075764	ENSDART00000075764.5	10	NA	1009	2	520
ENSDARG00000053858	crip1	ENSDART00000075975	ENSDART00000075975.3	5	principal1	208	0	12
ENSDARG00000053878	inpp5l	ENSDART00000075989	ENSDART00000075989.5	16	principal1	2337	0	23
ENSDARG00000053963	npm2b	ENSDART00000076084	ENSDART00000076084.4	10	principal1	721	0	4
ENSDARG00000054184	btr06	ENSDART00000076318	ENSDART00000076318.2	9	principal1	1198	1	1009
ENSDARG00000054307	zgc:77151	ENSDART00000076483	ENSDART00000076483.3	11	NA	1951	2	332
ENSDARG00000054343	SLC7A8 (1 of many)	ENSDART00000076523	ENSDART00000076523.4	12	principal1	539	0	14
ENSDARG00000054342	CLDN34	ENSDART00000076524	ENSDART00000076524.3	2	principal1	44	0	7
ENSDARG00000054458	slmapa	ENSDART00000076650	ENSDART00000076650.4	22	alternative2	308	0	4
ENSDARG00000062381	si:ch211-238n5.4	ENSDART00000077076	ENSDART00000077076.5	9	NA	1447	2	323
ENSDARG00000054823	id3	ENSDART00000077087	ENSDART00000077087.4	3	principal1	690	0	25
ENSDARG00000038066	kpna2	ENSDART00000077538	ENSDART00000077538.4	8	NA	566	2	328
ENSDARG00000055229	ncs1a	ENSDART00000077549	ENSDART00000077549.6	7	NA	1100	0	22
ENSDARG00000055255	pitpnm3	ENSDART00000077582	ENSDART00000077582.5	20	principal1	1385	1	54
ENSDARG00000008494	myl6	ENSDART00000077662	ENSDART00000077662.5	7	principal5	416	0	7
ENSDARG00000055412	mylk4b	ENSDART00000077767	ENSDART00000077767.4	14	alternative2	675	0	4
ENSDARG00000055472	nubp1	ENSDART00000077817	ENSDART00000077817.4	12	principal1	552	1	340
ENSDARG00000055543	appb	ENSDART00000077894	ENSDART00000077894.5	11	NA	802	1	331
ENSDARG00000002131	celf2	ENSDART00000077926	ENSDART00000077926.5	13	NA	133	0	38
ENSDARG00000055588	stat5b	ENSDART00000077952	ENSDART00000077952.4	12	NA	531	2	506
ENSDARG00000056504	frg1	ENSDART00000079001	ENSDART00000079001.4	10	principal1	295	1	143
ENSDARG00000056590	calca	ENSDART00000079112	ENSDART00000079112.5	5	principal1	585	0	26
ENSDARG00000056762	zgc:172079	ENSDART00000079314	ENSDART00000079314.4	6	principal1	197	0	40
ENSDARG00000056804	IL4I1	ENSDART00000079363	ENSDART00000079363.5	8	principal1	500	0	16
ENSDARG00000056995	snai1a	ENSDART00000079578	ENSDART00000079578.3	4	principal1	906	1	274
ENSDARG00000017294	gnai2b	ENSDART00000079694	ENSDART00000079694.4	10	alternative1	875	0	26
ENSDARG00000069175	vps4b	ENSDART00000079757	ENSDART00000079757.5	12	principal5	1046	0	9
ENSDARG00000057484	srsf2a	ENSDART00000080173	ENSDART00000080173.5	3	principal5	947	0	3
ENSDARG00000057688	ical1	ENSDART00000080408	ENSDART00000080408.6	17	principal5	636	0	9
ENSDARG00000057986	ints8	ENSDART00000080751	ENSDART00000080751.4	18	NA	994	2	769
ENSDARG00000077694	dtnba	ENSDART00000080863	ENSDART00000080863.5	19	NA	855	0	29
ENSDARG00000058115	fgfr2	ENSDART00000080916	ENSDART00000080916.5	19	alternative2	1607	1	1250
ENSDARG00000058178	zdhhc20b	ENSDART00000080997	ENSDART00000080997.5	14	alternative2	1936	0	4
ENSDARG00000022668	grapb	ENSDART00000081093	ENSDART00000081093.3	7	principal1	2202	2	1271
ENSDARG00000058318	c1qtnf9	ENSDART00000081178	ENSDART00000081178.4	4	alternative2	714	1	155
ENSDARG00000058354	selt1a	ENSDART00000081214	ENSDART00000081214.5	7	alternative1	701	0	43
ENSDARG00000058463	ndufab1a	ENSDART00000081337	ENSDART00000081337.3	5	principal1	256	0	15
ENSDARG00000058498	slc9a3.1	ENSDART00000081350	ENSDART00000081350.5	18	NA	923	1	474
ENSDARG00000019842	cnot3b	ENSDART00000081485	ENSDART00000081485.5	23	NA	441	0	10
ENSDARG00000058603	jph1a	ENSDART00000081495	ENSDART00000081495.5	6	alternative2	356	0	16
ENSDARG00000070045	celf4	ENSDART00000081510	ENSDART00000081510.5	14	alternative2	365	1	70
ENSDARG00000044276	spp1	ENSDART00000081518	ENSDART00000081518.4	9	alternative2	919	1	77
ENSDARG00000021997	cfap206	ENSDART00000081549	ENSDART00000081549.5	11	NA	884	2	538
ENSDARG00000058693	cast	ENSDART00000081614	ENSDART00000081614.3	31	alternative2	64	0	7
ENSDARG00000007278	ect2	ENSDART00000081827	ENSDART00000081827.3	26	NA	860	0	10
ENSDARG00000029501	gsk3aa	ENSDART00000082012	ENSDART00000082012.5	11	NA	1456	2	898
ENSDARG00000059079	vps25	ENSDART00000082093	ENSDART00000082093.3	7	principal1	1528	1	1001
ENSDARG00000018618	cpsf6	ENSDART00000082289	ENSDART00000082289.5	10	principal5	459	0	12
ENSDARG00000059373	dnajc8	ENSDART00000082481	ENSDART00000082481.5	11	alternative2	156	2	127
ENSDARG00000059442	smtnb	ENSDART00000082614	ENSDART00000082614.4	16	principal1	3364	0	23
ENSDARG00000059498	arl16	ENSDART00000082773	ENSDART00000082773.4	6	principal1	682	1	210
ENSDARG00000059601	map1aa	ENSDART00000083002	ENSDART00000083002.5	8	alternative2	183	0	18
ENSDARG00000059824	soat2	ENSDART00000083582	ENSDART00000083582.5	14	NA	867	2	347
ENSDARG00000059885	frmd3	ENSDART00000083760	ENSDART00000083760.5	15	alternative2	879	0	26
ENSDARG00000059972	raly	ENSDART00000083999	ENSDART00000083999.6	10	principal5	521	0	3
ENSDARG00000060085	kcnq3	ENSDART00000084303	ENSDART00000084303.4	11	alternative2	1110	1	271
ENSDARG00000060101	trappc12	ENSDART00000084348	ENSDART00000084348.5	13	alternative2	896	1	266
ENSDARG00000060150	psmd11a	ENSDART00000084448	ENSDART00000084448.4	13	principal1	724	0	15
ENSDARG00000060176	trmt10b	ENSDART00000084503	ENSDART00000084503.5	10	principal1	875	1	113
ENSDARG00000005861	ralgapa2	ENSDART00000084745	ENSDART00000084745.5	42	alternative2	2318	0	32
ENSDARG00000060922	dgcr14	ENSDART00000086335	ENSDART00000086335.3	11	principal1	798	1	404
ENSDARG00000053104	fam102ba	ENSDART00000087054	ENSDART00000087054.5	11	NA	878	1	116
ENSDARG00000061213	rabep2	ENSDART00000087064	ENSDART00000087064.5	14	alternative2	1211	1	775
ENSDARG00000061301	gmpr2	ENSDART00000087298	ENSDART00000087298.4	11	principal1	192	1	169
ENSDARG00000061338	ddx6	ENSDART00000087382	ENSDART00000087382.6	14	principal1	3612	0	9
ENSDARG00000055837	arhgef1b	ENSDART00000087624	ENSDART00000087624.3	20	NA	524	2	409
ENSDARG00000061481	CABZ01041812.1	ENSDART00000087724	ENSDART00000087724.5	16	principal1	539	0	14
ENSDARG00000061736	ank3a	ENSDART00000088106	ENSDART00000088106.4	48	alternative2	2031	0	24
ENSDARG00000002230	sypb	ENSDART00000088240	ENSDART00000088240.5	8	principal1	280	0	30
ENSDARG00000061774	mbd3a	ENSDART00000088508	ENSDART00000088508.5	7	principal1	897	0	34
ENSDARG00000055412	mylk4b	ENSDART00000088875	ENSDART00000088875.5	15	alternative2	4400	0	4
ENSDARG00000006601	kaznb	ENSDART00000088888	ENSDART00000088888.4	9	alternative2	375	0	26
ENSDARG00000062552	lpar6a	ENSDART00000090624	ENSDART00000090624.4	3	principal1	313	1	276
ENSDARG00000062794	trim36	ENSDART00000091177	ENSDART00000091177.5	13	principal1	1205	1	494
ENSDARG00000079361	abcg2b	ENSDART00000091798	ENSDART00000091798.4	17	principal1	915	2	825
ENSDARG00000063230	bmp7b	ENSDART00000092214	ENSDART00000092214.4	8	principal1	221	1	57
ENSDARG00000015201	pcmt	ENSDART00000092718	ENSDART00000092718.5	9	principal1	1989	1	733
ENSDARG00000063445	snap47	ENSDART00000092741	ENSDART00000092741.4	6	principal1	595	0	22
ENSDARG00000063563	creb3l2	ENSDART00000092984	ENSDART00000092984.4	12	principal5	433	1	193
ENSDARG00000010472	atp1a2a	ENSDART00000093298	ENSDART00000093298.3	25	principal1	716	1	150
ENSDARG00000063731	rbm45	ENSDART00000093415	ENSDART00000093415.6	10	principal1	303	0	24
ENSDARG00000028087	aldh2.2	ENSDART00000097248	ENSDART00000097248.4	14	alternative1	286	1	222
ENSDARG00000019128	tpm4b	ENSDART00000097874	ENSDART00000097874.2	9	alternative1	831	1	230
ENSDARG00000080006	tmem41b	ENSDART00000098277	ENSDART00000098277.4	8	principal1	994	1	798
ENSDARG00000017255	tmed1b	ENSDART00000098308	ENSDART00000098308.3	5	principal1	258	0	47
ENSDARG00000021584	cntn5	ENSDART00000098641	ENSDART00000098641.4	23	NA	1172	2	255
ENSDARG00000011065	camk2b1	ENSDART00000098667	ENSDART00000098667.3	20	alternative2	3761	0	2
ENSDARG00000013615	pbx3b	ENSDART00000098822	ENSDART00000098822.4	8	principal1	1475	0	47
ENSDARG00000068387	slc6a18	ENSDART00000098881	ENSDART00000098881.4	13	principal1	72	0	42
ENSDARG00000034777	txn2	ENSDART00000098927	ENSDART00000098927.3	5	principal1	627	1	144
ENSDARG00000038826	jph1b	ENSDART00000099078	ENSDART00000099078.4	6	principal1	507	0	17
ENSDARG00000068503	gbgt1l4	ENSDART00000099083	ENSDART00000099083.3	8	alternative2	515	1	433
ENSDARG00000093176	zgc:77118	ENSDART00000099642	ENSDART00000099642.2	10	NA	581	2	197
ENSDARG00000014208	zgc:55413	ENSDART00000099658	ENSDART00000099658.3	8	NA	1658	1	57
ENSDARG00000068865	si:dkey-61p9.7	ENSDART00000099744	ENSDART00000099744.4	9	principal1	736	0	1
ENSDARG00000068918	map2k2b	ENSDART00000099839	ENSDART00000099839.2	12	principal1	869	0	27
ENSDARG00000068939	xaf1	ENSDART00000099885	ENSDART00000099885.4	8	principal1	344	0	26
ENSDARG00000076432	CU104696.1	ENSDART00000100142	ENSDART00000100142.4	2	NA	789	1	334
ENSDARG00000032614	msi2b	ENSDART00000100194	ENSDART00000100194.4	15	principal5	1646	0	35
ENSDARG00000007219	actn1	ENSDART00000100217	ENSDART00000100217.4	22	principal1	700	1	73
ENSDARG00000069160	fam19a5a	ENSDART00000100444	ENSDART00000100444.4	5	NA	1411	0	16
ENSDARG00000069196	ebf1b	ENSDART00000100508	ENSDART00000100508.4	18	principal5	664	1	53
ENSDARG00000057317	nexn	ENSDART00000100558	ENSDART00000100558.4	16	NA	2668	2	1991
ENSDARG00000069252	mixl1	ENSDART00000100637	ENSDART00000100637.4	5	principal1	1384	2	991
ENSDARG00000069274	ighmbp2	ENSDART00000100674	ENSDART00000100674.3	5	NA	1148	2	604
ENSDARG00000069362	zgc:171310	ENSDART00000100876	ENSDART00000100876.3	2	principal5	132	0	19
ENSDARG00000001470	mhc1zea	ENSDART00000101143	ENSDART00000101143.4	7	principal5	950	0	15
ENSDARG00000014366	luc7l3	ENSDART00000101253	ENSDART00000101253.5	11	principal5	552	0	33
ENSDARG00000043624	pqlc2	ENSDART00000101277	ENSDART00000101277.4	10	NA	782	1	302
ENSDARG00000069589	tmem222a	ENSDART00000101402	ENSDART00000101402.3	8	alternative2	959	2	845
ENSDARG00000059246	hnrnpd	ENSDART00000101414	ENSDART00000101414.3	8	principal1	441	0	37
ENSDARG00000021547	vrk2	ENSDART00000101441	ENSDART00000101441.2	14	alternative2	805	2	245
ENSDARG00000022614	ddx43	ENSDART00000101479	ENSDART00000101479.4	17	principal1	262	0	11
ENSDARG00000036774	rgs12b	ENSDART00000101536	ENSDART00000101536.4	18	alternative2	2157	2	549
ENSDARG00000069674	tmem230b	ENSDART00000101576	ENSDART00000101576.3	5	principal1	533	1	265
ENSDARG00000075261	timp2b	ENSDART00000102062	ENSDART00000102062.4	6	principal5	2142	1	601
ENSDARG00000034313	ppp5c	ENSDART00000102096	ENSDART00000102096.3	14	principal1	1145	1	54
ENSDARG00000069920	cox17	ENSDART00000102143	ENSDART00000102143.3	4	principal1	210	0	30
ENSDARG00000069922	popdc2	ENSDART00000102147	ENSDART00000102147.5	4	principal1	1233	1	51
ENSDARG00000069956	pdlim2	ENSDART00000102233	ENSDART00000102233.4	11	alternative2	1199	1	416
ENSDARG00000091211	adh8a	ENSDART00000102295	ENSDART00000102295.4	2	NA	578	1	479
ENSDARG00000038473	ube2d3	ENSDART00000102381	ENSDART00000102381.5	8	principal5	489	0	33
ENSDARG00000012820	nop56	ENSDART00000102433	ENSDART00000102433.5	11	NA	650	2	631
ENSDARG00000070041	zgc:153920	ENSDART00000102464	ENSDART00000102464.4	14	principal1	896	1	870
ENSDARG00000063030	mesdc2	ENSDART00000102515	ENSDART00000102515.4	4	NA	431	0	5
ENSDARG00000070076	actr2b	ENSDART00000102555	ENSDART00000102555.5	10	principal1	77	1	53
ENSDARG00000012078	meis1b	ENSDART00000102576	ENSDART00000102576.3	13	principal1	843	0	35
ENSDARG00000052966	nmt1a	ENSDART00000102678	ENSDART00000102678.4	13	NA	1628	2	322
ENSDARG00000070173	gria2a	ENSDART00000102782	ENSDART00000102782.4	16	principal5	518	0	4
ENSDARG00000039066	klhl31	ENSDART00000102791	ENSDART00000102791.3	4	principal1	2184	1	648
ENSDARG00000043470	rsph3	ENSDART00000103394	ENSDART00000103394.2	11	alternative2	524	2	371
ENSDARG00000016448	vtg3	ENSDART00000103418	ENSDART00000103418.4	28	principal5	401	0	3
ENSDARG00000070458	zgc:153292	ENSDART00000103421	ENSDART00000103421.5	13	principal5	185	0	12
ENSDARG00000038094	clec16a	ENSDART00000103690	ENSDART00000103690.2	17	principal5	1393	2	609
ENSDARG00000070560	nap1l4a	ENSDART00000103704	ENSDART00000103704.4	15	principal1	963	0	27
ENSDARG00000033928	ndfip2	ENSDART00000103724	ENSDART00000103724.5	8	principal1	4517	0	2
ENSDARG00000070573	mapk3	ENSDART00000103746	ENSDART00000103746.5	9	principal5	708	0	9
ENSDARG00000096546	nrp2a	ENSDART00000103769	ENSDART00000103769.6	19	principal1	644	2	330
ENSDARG00000056075	rca2.1	ENSDART00000103872	ENSDART00000103872.5	13	principal5	974	0	16
ENSDARG00000020509	srd5a1	ENSDART00000103898	ENSDART00000103898.3	6	principal1	880	0	7
ENSDARG00000023648	idh3g	ENSDART00000103989	ENSDART00000103989.4	14	principal5	1235	0	24
ENSDARG00000013020	dtnbb	ENSDART00000104020	ENSDART00000104020.3	17	alternative2	497	0	20
ENSDARG00000079615	zgc:91850	ENSDART00000104179	ENSDART00000104179.4	6	principal1	310	0	40
ENSDARG00000070801	opa1	ENSDART00000104256	ENSDART00000104256.3	29	principal5	1254	0	4
ENSDARG00000070831	rftn1a	ENSDART00000104318	ENSDART00000104318.4	12	alternative2	134	0	8
ENSDARG00000054458	slmapa	ENSDART00000104444	ENSDART00000104444.3	23	alternative2	308	0	4
ENSDARG00000070986	sergef	ENSDART00000104659	ENSDART00000104659.5	12	principal1	612	0	4
ENSDARG00000020984	slc16a10	ENSDART00000104762	ENSDART00000104762.4	7	principal1	811	0	13
ENSDARG00000036832	cyt1l	ENSDART00000105034	ENSDART00000105034.5	2	NA	850	1	711
ENSDARG00000035694	stm	ENSDART00000105174	ENSDART00000105174.5	26	principal5	1289	0	28
ENSDARG00000013615	pbx3b	ENSDART00000105204	ENSDART00000105204.4	10	NA	160	0	43
ENSDARG00000039966	prom1a	ENSDART00000105417	ENSDART00000105417.4	24	alternative2	3232	0	13
ENSDARG00000039966	prom1a	ENSDART00000105418	ENSDART00000105418.5	25	alternative2	206	0	13
ENSDARG00000044136	rab3gap2	ENSDART00000105503	ENSDART00000105503.3	35	alternative2	1038	1	877
ENSDARG00000071395	camk2g1	ENSDART00000105518	ENSDART00000105518.5	21	principal5	2652	0	14
ENSDARG00000031015	dtna	ENSDART00000105680	ENSDART00000105680.4	22	principal5	270	0	20
ENSDARG00000092336	si:ch73-256j6.7	ENSDART00000105865	ENSDART00000105865.4	2	NA	640	1	284
ENSDARG00000012824	itga3b	ENSDART00000105884	ENSDART00000105884.4	26	principal1	391	0	37
ENSDARG00000071581	si:ch211-222k6.1	ENSDART00000106300	ENSDART00000106300.3	5	principal5	597	1	143
ENSDARG00000005343	ccdc85al	ENSDART00000106610	ENSDART00000106610.3	6	alternative2	1342	2	170
ENSDARG00000070812	si:ch211-156l18.6	ENSDART00000108681	ENSDART00000108681.3	6	NA	313	0	40
ENSDARG00000014366	luc7l3	ENSDART00000108869	ENSDART00000108869.2	12	alternative2	662	1	146
ENSDARG00000043317	kita	ENSDART00000108974	ENSDART00000108974.3	22	NA	473	2	302
ENSDARG00000074132	scpp7	ENSDART00000109283	ENSDART00000109283.2	9	principal1	214	0	7
ENSDARG00000075916	zgc:66472	ENSDART00000109334	ENSDART00000109334.3	10	alternative2	1216	2	349
ENSDARG00000076499	usp53b	ENSDART00000109714	ENSDART00000109714.3	18	alternative2	323	0	8
ENSDARG00000079161	bsnb	ENSDART00000109753	ENSDART00000109753.4	11	principal1	948	2	527
ENSDARG00000058212	ndnl2	ENSDART00000109878	ENSDART00000109878.2	6	NA	355	1	67
ENSDARG00000077018	socs7	ENSDART00000110117	ENSDART00000110117.1	9	alternative2	556	0	24
ENSDARG00000078333	tmem234	ENSDART00000110295	ENSDART00000110295.4	6	principal5	261	0	15
ENSDARG00000004757	ybx1	ENSDART00000110512	ENSDART00000110512.2	6	NA	377	0	37
ENSDARG00000034178	cpsf1	ENSDART00000110513	ENSDART00000110513.2	15	NA	403	1	124
ENSDARG00000017843	srsf1b	ENSDART00000110646	ENSDART00000110646.3	6	alternative2	1089	1	460
ENSDARG00000015610	tubg1	ENSDART00000110716	ENSDART00000110716.2	13	NA	978	2	928
ENSDARG00000075468	vwa1	ENSDART00000110868	ENSDART00000110868.3	6	principal1	192	0	4
ENSDARG00000055678	akap12b	ENSDART00000110883	ENSDART00000110883.4	3	principal5	1607	0	4
ENSDARG00000076693	crygm2d19	ENSDART00000110933	ENSDART00000110933.3	2	NA	689	1	411
ENSDARG00000009123	sele	ENSDART00000111022	ENSDART00000111022.2	18	alternative2	1820	0	24
ENSDARG00000074253	olig3	ENSDART00000111052	ENSDART00000111052.3	2	NA	2617	1	115
ENSDARG00000001829	zgc:112982	ENSDART00000111096	ENSDART00000111096.4	13	principal5	598	0	16
ENSDARG00000054153	ftr50	ENSDART00000111305	ENSDART00000111305.4	8	alternative2	409	2	405
ENSDARG00000068461	zgc:162939	ENSDART00000111358	ENSDART00000111358.4	16	principal1	262	0	13
ENSDARG00000073870	gdpd2	ENSDART00000111397	ENSDART00000111397.3	17	alternative2	1290	0	14
ENSDARG00000017522	ctdp1	ENSDART00000111517	ENSDART00000111517.3	14	principal1	443	0	44
ENSDARG00000074222	rap1gap2b	ENSDART00000111571	ENSDART00000111571.1	23	principal5	286	0	36
ENSDARG00000056917	si:rp71-45g20.4	ENSDART00000111653	ENSDART00000111653.3	6	alternative2	199	0	40
ENSDARG00000078348	tcf20	ENSDART00000111739	ENSDART00000111739.3	5	principal1	808	0	28
ENSDARG00000075349	si:ch73-138n13.1	ENSDART00000111894	ENSDART00000111894.3	13	alternative2	1421	0	8
ENSDARG00000075948	slco4a1	ENSDART00000111929	ENSDART00000111929.3	13	alternative2	449	2	433
ENSDARG00000039099	aep1	ENSDART00000112599	ENSDART00000112599.3	3	principal1	297	1	153
ENSDARG00000062357	fam19a1a	ENSDART00000112735	ENSDART00000112735.3	6	alternative2	653	0	49
ENSDARG00000078139	appl2	ENSDART00000112853	ENSDART00000112853.3	22	principal1	53	0	16
ENSDARG00000078214	mybbp1a	ENSDART00000112874	ENSDART00000112874.5	16	NA	612	2	426
ENSDARG00000075041	fmnl2b	ENSDART00000112883	ENSDART00000112883.3	28	principal1	1166	0	24
ENSDARG00000032963	her12	ENSDART00000112929	ENSDART00000112929.2	3	principal1	492	1	409
ENSDARG00000079639	PRRC2B	ENSDART00000112955	ENSDART00000112955.3	33	principal1	658	0	6
ENSDARG00000076437	zgc:163143	ENSDART00000113036	ENSDART00000113036.2	12	principal1	175	0	20
ENSDARG00000079079	sult1st7	ENSDART00000113214	ENSDART00000113214.3	9	principal1	63	0	48
ENSDARG00000063525	adpgk	ENSDART00000113382	ENSDART00000113382.1	9	alternative1	1186	1	830
ENSDARG00000070917	kitlga	ENSDART00000113581	ENSDART00000113581.3	10	principal1	562	0	26
ENSDARG00000077187	impg1a	ENSDART00000113649	ENSDART00000113649.3	24	principal1	184	0	36
ENSDARG00000078622	scpp5	ENSDART00000113673	ENSDART00000113673.3	12	principal1	308	0	6
ENSDARG00000077012	eif4ea	ENSDART00000113697	ENSDART00000113697.3	8	principal1	784	0	15
ENSDARG00000077288	si:ch211-188c16.1	ENSDART00000113774	ENSDART00000113774.2	18	principal1	431	0	7
ENSDARG00000073978	crabp2a	ENSDART00000113913	ENSDART00000113913.3	4	NA	127	1	98
ENSDARG00000079670	lrrc7	ENSDART00000113924	ENSDART00000113924.3	28	NA	3241	0	46
ENSDARG00000077855	znrf2a	ENSDART00000113951	ENSDART00000113951.3	6	alternative2	464	0	19
ENSDARG00000060322	zgc:153654	ENSDART00000114157	ENSDART00000114157.1	9	NA	1262	2	299
ENSDARG00000002230	sypb	ENSDART00000114173	ENSDART00000114173.3	9	NA	1047	0	30
ENSDARG00000077475	zgc:174353	ENSDART00000114391	ENSDART00000114391.3	6	principal5	313	0	40
ENSDARG00000074571	gpaa1	ENSDART00000114431	ENSDART00000114431.3	15	principal1	524	0	46
ENSDARG00000079717	rbm12b	ENSDART00000114435	ENSDART00000114435.1	4	NA	1439	1	480
ENSDARG00000035895	fndc5b	ENSDART00000114442	ENSDART00000114442.3	6	principal1	2112	0	46
ENSDARG00000073872	tpst1	ENSDART00000114464	ENSDART00000114464.3	5	principal5	690	0	30
ENSDARG00000056907	si:rp71-45g20.10	ENSDART00000114542	ENSDART00000114542.3	6	NA	300	0	40
ENSDARG00000079983	agbl2	ENSDART00000114662	ENSDART00000114662.2	19	alternative2	491	2	243
ENSDARG00000058857	zgc:112052	ENSDART00000114751	ENSDART00000114751.3	4	alternative1	1134	1	964
ENSDARG00000075178	lpcat3	ENSDART00000114759	ENSDART00000114759.3	13	principal1	1440	0	8
ENSDARG00000015989	zdhhc16b	ENSDART00000114854	ENSDART00000114854.2	8	NA	1475	1	60
ENSDARG00000078725	nos1apa	ENSDART00000114960	ENSDART00000114960.3	13	principal1	3034	0	1
ENSDARG00000087318	zgc:174688	ENSDART00000115045	ENSDART00000115045.2	2	NA	1322	1	62
ENSDARG00000074950	zgc:194114	ENSDART00000115158	ENSDART00000115158.1	2	principal1	57	0	12
ENSDARG00000076804	ttyh1	ENSDART00000115173	ENSDART00000115173.3	11	NA	2328	0	40
ENSDARG00000076046	BX571823.1	ENSDART00000115275	ENSDART00000115275.2	2	NA	1332	1	381
ENSDARG00000078130	zgc:193593	ENSDART00000115335	ENSDART00000115335.4	7	NA	1123	1	50
ENSDARG00000041179	crygm5	ENSDART00000115384	ENSDART00000115384.4	4	principal1	259	0	21
ENSDARG00000086104	slco5a2	ENSDART00000121452	ENSDART00000121452.2	5	NA	259	2	215
ENSDARG00000045359	tceb1b	ENSDART00000121543	ENSDART00000121543.2	2	NA	584	1	98
ENSDARG00000087292	si:dkey-126h10.2	ENSDART00000121546	ENSDART00000121546.2	2	NA	508	1	221
ENSDARG00000011890	cry4	ENSDART00000121551	ENSDART00000121551.2	10	NA	247	0	43
ENSDARG00000014646	aoc2	ENSDART00000121781	ENSDART00000121781.2	2	NA	866	1	512
ENSDARG00000028306	prph	ENSDART00000121861	ENSDART00000121861.2	9	alternative2	1353	1	318
ENSDARG00000006601	kaznb	ENSDART00000122011	ENSDART00000122011.2	14	NA	561	1	103
ENSDARG00000088658	si:ch211-209f22.3	ENSDART00000122020	ENSDART00000122020.2	6	principal1	313	0	40
ENSDARG00000062174	cacnb4b	ENSDART00000122023	ENSDART00000122023.2	13	NA	2368	2	682
ENSDARG00000018936	zcchc17	ENSDART00000122135	ENSDART00000122135.2	9	principal1	516	0	14
ENSDARG00000086805	ccdc129	ENSDART00000122231	ENSDART00000122231.2	16	alternative2	114	0	1
ENSDARG00000089418	si:dkey-164f24.2	ENSDART00000122359	ENSDART00000122359.2	12	principal5	449	0	10
ENSDARG00000004415	tcf7l2	ENSDART00000122972	ENSDART00000122972.4	14	alternative2	516	0	18
ENSDARG00000033965	nup58	ENSDART00000122997	ENSDART00000122997.2	15	alternative2	467	0	39
ENSDARG00000103395	si:ch73-281i18.7	ENSDART00000123035	ENSDART00000123035.2	6	NA	369	2	142
ENSDARG00000087693	atox1	ENSDART00000123053	ENSDART00000123053.3	4	principal1	318	0	24
ENSDARG00000070458	zgc:153292	ENSDART00000123055	ENSDART00000123055.2	14	alternative2	179	0	12
ENSDARG00000008372	spred2b	ENSDART00000123179	ENSDART00000123179.2	8	alternative1	1287	2	1265
ENSDARG00000057635	wdr34	ENSDART00000123238	ENSDART00000123238.2	10	NA	1363	2	1053
ENSDARG00000070723	ndufa9a	ENSDART00000123352	ENSDART00000123352.2	12	alternative2	311	0	41
ENSDARG00000010784	ppp1r12a	ENSDART00000123424	ENSDART00000123424.2	13	NA	1134	1	200
ENSDARG00000002487	noc3l	ENSDART00000123511	ENSDART00000123511.2	2	NA	603	1	562
ENSDARG00000087243	zgc:100918	ENSDART00000123608	ENSDART00000123608.2	7	alternative1	1180	1	922
ENSDARG00000070656	si:ch211-69g19.2	ENSDART00000123643	ENSDART00000123643.2	2	NA	628	1	182
ENSDARG00000024829	tnw	ENSDART00000123700	ENSDART00000123700.2	15	NA	1643	2	892
ENSDARG00000088823	crygm2d3	ENSDART00000123763	ENSDART00000123763.2	2	NA	712	1	402
ENSDARG00000038585	eif4e2	ENSDART00000123916	ENSDART00000123916.2	8	principal1	887	0	32
ENSDARG00000038094	clec16a	ENSDART00000123977	ENSDART00000123977.2	18	alternative2	1393	2	607
ENSDARG00000089720	CABZ01077218.1	ENSDART00000123982	ENSDART00000123982.2	14	principal1	1517	0	42
ENSDARG00000035622	xbp1	ENSDART00000124002	ENSDART00000124002.2	5	NA	1817	2	871
ENSDARG00000088650	si:ch211-208k15.1	ENSDART00000124090	ENSDART00000124090.2	11	principal1	651	0	14
ENSDARG00000018061	neil1	ENSDART00000124123	ENSDART00000124123.2	2	NA	677	1	120
ENSDARG00000061057	cyhr1	ENSDART00000124304	ENSDART00000124304.2	2	NA	568	1	441
ENSDARG00000089129	baxa	ENSDART00000124305	ENSDART00000124305.2	6	NA	420	1	100
ENSDARG00000056462	crp2	ENSDART00000124321	ENSDART00000124321.2	4	alternative2	358	2	322
ENSDARG00000013730	slc4a4a	ENSDART00000124336	ENSDART00000124336.3	12	NA	1475	0	36
ENSDARG00000054060	pof1b	ENSDART00000124349	ENSDART00000124349.2	13	alternative2	474	0	1
ENSDARG00000019096	myl7	ENSDART00000124414	ENSDART00000124414.2	2	NA	503	1	75
ENSDARG00000101154	BX539325.1	ENSDART00000124419	ENSDART00000124419.1	2	NA	1172	1	811
ENSDARG00000005284	fbxl15	ENSDART00000124455	ENSDART00000124455.2	5	principal1	905	0	46
ENSDARG00000019300	ints7	ENSDART00000124470	ENSDART00000124470.3	15	NA	1551	2	1073
ENSDARG00000090788	cstf2	ENSDART00000124532	ENSDART00000124532.3	14	principal5	164	0	11
ENSDARG00000086658	crygm2d21	ENSDART00000124600	ENSDART00000124600.2	2	NA	719	1	410
ENSDARG00000051858	ccdc33	ENSDART00000124683	ENSDART00000124683.2	7	NA	506	1	399
ENSDARG00000028201	commd8	ENSDART00000124784	ENSDART00000124784.2	6	NA	276	1	66
ENSDARG00000012777	nucks1b	ENSDART00000124821	ENSDART00000124821.2	2	NA	363	1	258
ENSDARG00000071353	si:ch211-235e9.8	ENSDART00000124925	ENSDART00000124925.2	8	principal5	4258	0	30
ENSDARG00000053574	fancd2	ENSDART00000125089	ENSDART00000125089.2	44	alternative2	248	0	31
ENSDARG00000000161	itsn2a	ENSDART00000125142	ENSDART00000125142.2	2	NA	611	1	160
ENSDARG00000011146	uqcrb	ENSDART00000125168	ENSDART00000125168.2	5	principal1	171	0	47
ENSDARG00000077728	supv3l1	ENSDART00000125257	ENSDART00000125257.2	2	NA	575	1	404
ENSDARG00000035978	ube3c	ENSDART00000125313	ENSDART00000125313.2	25	NA	1088	2	612
ENSDARG00000020749	caprin2	ENSDART00000125323	ENSDART00000125323.1	7	NA	652	1	171
ENSDARG00000029544	id2b	ENSDART00000125348	ENSDART00000125348.2	3	principal1	471	0	4
ENSDARG00000013926	slc16a9a	ENSDART00000125462	ENSDART00000125462.1	7	principal1	925	1	322
ENSDARG00000052856	khdrbs1a	ENSDART00000125633	ENSDART00000125633.3	11	alternative2	288	2	121
ENSDARG00000009074	cbr4	ENSDART00000125678	ENSDART00000125678.2	7	principal1	447	1	421
ENSDARG00000043518	si:dkey-239i20.2	ENSDART00000125887	ENSDART00000125887.2	2	NA	887	1	356
ENSDARG00000059233	runx2b	ENSDART00000125898	ENSDART00000125898.2	8	principal1	1051	2	970
ENSDARG00000035986	ptpn2b	ENSDART00000125910	ENSDART00000125910.3	5	NA	324	2	182
ENSDARG00000040358	spred3	ENSDART00000125968	ENSDART00000125968.3	6	NA	3215	1	133
ENSDARG00000003998	phyhipla	ENSDART00000126075	ENSDART00000126075.2	4	NA	803	1	287
ENSDARG00000044136	rab3gap2	ENSDART00000126201	ENSDART00000126201.2	37	alternative2	1634	2	1431
ENSDARG00000017595	ccdc6b	ENSDART00000126219	ENSDART00000126219.1	10	principal1	2919	1	1889
ENSDARG00000019897	gpat4	ENSDART00000126311	ENSDART00000126311.2	2	NA	435	1	75
ENSDARG00000091728	zgc:114046	ENSDART00000126590	ENSDART00000126590.2	2	NA	244	1	214
ENSDARG00000086033	tspan5a	ENSDART00000126739	ENSDART00000126739.2	10	principal1	283	0	30
ENSDARG00000012460	rassf4	ENSDART00000126835	ENSDART00000126835.3	11	NA	1713	2	326
ENSDARG00000006497	rtn1a	ENSDART00000126860	ENSDART00000126860.3	7	NA	1186	2	279
ENSDARG00000011027	fgfr1a	ENSDART00000127119	ENSDART00000127119.3	16	NA	1395	2	1151
ENSDARG00000054829	pik3c3	ENSDART00000127155	ENSDART00000127155.3	23	NA	411	2	197
ENSDARG00000013461	supt7l	ENSDART00000127200	ENSDART00000127200.1	6	NA	437	1	143
ENSDARG00000016357	fmo5	ENSDART00000127213	ENSDART00000127213.2	2	NA	888	1	356
ENSDARG00000010194	eif4bb	ENSDART00000127365	ENSDART00000127365.2	5	NA	403	0	38
ENSDARG00000089237	vsig10l	ENSDART00000127458	ENSDART00000127458.2	12	alternative2	494	0	13
ENSDARG00000086077	si:ch211-156l18.4	ENSDART00000127611	ENSDART00000127611.2	6	principal5	309	0	40
ENSDARG00000089182	zgc:91850	ENSDART00000127768	ENSDART00000127768.2	6	principal1	310	0	40
ENSDARG00000021135	dhrs4	ENSDART00000127813	ENSDART00000127813.2	9	alternative2	268	0	19
ENSDARG00000086618	psma3	ENSDART00000127856	ENSDART00000127856.2	2	NA	488	1	262
ENSDARG00000037281	fgg	ENSDART00000127889	ENSDART00000127889.1	10	NA	663	1	236
ENSDARG00000045870	plekha5	ENSDART00000127894	ENSDART00000127894.3	24	NA	802	0	18
ENSDARG00000060094	ptgis	ENSDART00000127906	ENSDART00000127906.2	2	NA	823	1	523
ENSDARG00000018494	smn1	ENSDART00000127956	ENSDART00000127956.1	11	alternative2	64	0	10
ENSDARG00000059097	nktr	ENSDART00000127988	ENSDART00000127988.2	14	NA	980	2	858
ENSDARG00000057719	atl2	ENSDART00000128005	ENSDART00000128005.2	2	NA	509	1	58
ENSDARG00000059437	fktn	ENSDART00000128069	ENSDART00000128069.2	2	NA	503	1	55
ENSDARG00000088764	lyplal1	ENSDART00000128169	ENSDART00000128169.1	6	principal1	339	0	23
ENSDARG00000086856	stk35	ENSDART00000128302	ENSDART00000128302.2	3	principal1	554	0	40
ENSDARG00000026400	rad51d	ENSDART00000128350	ENSDART00000128350.1	12	principal1	207	1	85
ENSDARG00000002131	celf2	ENSDART00000128368	ENSDART00000128368.2	14	NA	133	0	38
ENSDARG00000029783	dedd	ENSDART00000128377	ENSDART00000128377.2	6	principal1	350	0	16
ENSDARG00000002945	bgnb	ENSDART00000128480	ENSDART00000128480.1	9	NA	1701	0	41
ENSDARG00000007630	mkrn2	ENSDART00000128544	ENSDART00000128544.2	8	NA	523	1	479
ENSDARG00000025348	igfbp5b	ENSDART00000128607	ENSDART00000128607.2	5	principal1	656	1	501
ENSDARG00000056683	cdk5	ENSDART00000128679	ENSDART00000128679.2	13	NA	1759	1	1729
ENSDARG00000086724	im:7151449	ENSDART00000128700	ENSDART00000128700.2	12	principal1	257	0	7
ENSDARG00000042091	btbd2a	ENSDART00000128710	ENSDART00000128710.2	2	NA	604	1	486
ENSDARG00000003927	cldn12	ENSDART00000128729	ENSDART00000128729.2	5	alternative2	1911	2	1880
ENSDARG00000043470	rsph3	ENSDART00000128823	ENSDART00000128823.4	9	principal5	595	0	20
ENSDARG00000077532	pign	ENSDART00000129028	ENSDART00000129028.2	29	NA	2374	2	1819
ENSDARG00000042508	ubr3	ENSDART00000129091	ENSDART00000129091.3	20	principal5	217	0	20
ENSDARG00000087933	zgc:174972	ENSDART00000129277	ENSDART00000129277.2	5	principal1	2561	2	1411
ENSDARG00000059398	myef2	ENSDART00000129299	ENSDART00000129299.2	2	NA	640	1	117
ENSDARG00000087525	CABZ01045212.1	ENSDART00000129318	ENSDART00000129318.2	12	principal1	1499	0	5
ENSDARG00000026531	alcama	ENSDART00000129400	ENSDART00000129400.3	15	principal5	1475	0	33
ENSDARG00000086628	stk19	ENSDART00000129481	ENSDART00000129481.3	5	NA	576	2	477
ENSDARG00000018618	cpsf6	ENSDART00000129521	ENSDART00000129521.3	10	alternative2	459	0	12
ENSDARG00000087346	rap1ab	ENSDART00000129526	ENSDART00000129526.2	9	principal1	953	0	23
ENSDARG00000036695	calcoco1a	ENSDART00000129574	ENSDART00000129574.2	2	NA	620	1	157
ENSDARG00000024844	max	ENSDART00000129816	ENSDART00000129816.2	5	alternative1	551	1	192
ENSDARG00000090821	tp53rk	ENSDART00000129854	ENSDART00000129854.1	3	principal1	491	1	65
ENSDARG00000039066	klhl31	ENSDART00000129911	ENSDART00000129911.3	4	principal1	787	1	75
ENSDARG00000102187	AL929507.2	ENSDART00000130017	ENSDART00000130017.2	2	NA	1456	1	498
ENSDARG00000027491	uros	ENSDART00000130190	ENSDART00000130190.2	11	principal1	378	1	154
ENSDARG00000037350	rpl9	ENSDART00000130277	ENSDART00000130277.2	8	alternative1	169	0	11
ENSDARG00000034718	tfpia	ENSDART00000130352	ENSDART00000130352.2	2	NA	467	1	115
ENSDARG00000088356	tmem117	ENSDART00000130610	ENSDART00000130610.2	4	principal1	494	1	74
ENSDARG00000087099	si:ch73-106k19.5	ENSDART00000130640	ENSDART00000130640.2	3	principal1	154	0	8
ENSDARG00000031246	hbegfb	ENSDART00000130676	ENSDART00000130676.2	4	alternative2	517	0	8
ENSDARG00000089149	si:ch73-199k24.2	ENSDART00000130744	ENSDART00000130744.2	2	NA	974	1	322
ENSDARG00000031720	clstn1	ENSDART00000130780	ENSDART00000130780.2	13	alternative2	1363	2	581
ENSDARG00000031246	hbegfb	ENSDART00000130820	ENSDART00000130820.3	6	principal5	861	0	8
ENSDARG00000052708	tnni1b	ENSDART00000130821	ENSDART00000130821.2	8	principal1	278	0	27
ENSDARG00000090292	RALYL	ENSDART00000130903	ENSDART00000130903.2	8	principal1	676	0	5
ENSDARG00000041220	ftr53	ENSDART00000130995	ENSDART00000130995.2	3	NA	1509	2	1091
ENSDARG00000008433	unc45b	ENSDART00000131171	ENSDART00000131171.2	5	NA	196	1	169
ENSDARG00000015970	phip	ENSDART00000131211	ENSDART00000131211.1	2	NA	536	1	145
ENSDARG00000037406	wdr19	ENSDART00000131257	ENSDART00000131257.2	37	principal1	265	0	35
ENSDARG00000041421	taz	ENSDART00000131302	ENSDART00000131302.2	11	NA	308	2	232
ENSDARG00000046098	ebp	ENSDART00000131325	ENSDART00000131325.1	5	NA	380	1	122
ENSDARG00000038557	anks3	ENSDART00000131342	ENSDART00000131342.1	16	principal5	948	0	13
ENSDARG00000095236	si:ch73-110p20.1	ENSDART00000131344	ENSDART00000131344.1	2	NA	729	1	119
ENSDARG00000094005	si:dkey-98j1.5	ENSDART00000131353	ENSDART00000131353.1	3	principal1	172	0	36
ENSDARG00000092119	si:ch211-235f12.2	ENSDART00000131354	ENSDART00000131354.1	2	NA	777	1	70
ENSDARG00000094023	si:dkeyp-79f4.1	ENSDART00000131433	ENSDART00000131433.1	2	NA	484	1	62
ENSDARG00000036965	rnf24	ENSDART00000131446	ENSDART00000131446.1	2	NA	869	1	336
ENSDARG00000004953	mxb	ENSDART00000131454	ENSDART00000131454.1	2	NA	321	1	161
ENSDARG00000003380	PAOX	ENSDART00000131466	ENSDART00000131466.1	2	NA	769	1	119
ENSDARG00000094070	si:ch211-146g19.2	ENSDART00000131497	ENSDART00000131497.1	2	NA	299	1	193
ENSDARG00000071347	aftphb	ENSDART00000131504	ENSDART00000131504.1	2	NA	669	1	452
ENSDARG00000006603	csrp1a	ENSDART00000131521	ENSDART00000131521.2	5	NA	433	0	30
ENSDARG00000078954	rxrba	ENSDART00000131527	ENSDART00000131527.1	2	NA	568	1	437
ENSDARG00000093137	si:ch211-218d20.10	ENSDART00000131529	ENSDART00000131529.1	2	NA	441	1	52
ENSDARG00000070045	celf4	ENSDART00000131538	ENSDART00000131538.2	12	principal5	384	1	70
ENSDARG00000032865	pacsin1a	ENSDART00000131568	ENSDART00000131568.1	2	NA	882	1	86
ENSDARG00000057101	rnf180	ENSDART00000131569	ENSDART00000131569.1	2	NA	875	1	214
ENSDARG00000012553	rap1aa	ENSDART00000131580	ENSDART00000131580.1	8	principal1	1077	0	33
ENSDARG00000011926	tpgs2	ENSDART00000131607	ENSDART00000131607.1	6	NA	378	2	216
ENSDARG00000004937	skp2	ENSDART00000131624	ENSDART00000131624.1	2	NA	316	1	80
[truncated: 2,399 more rows]

## Sheet: human
#The Type column is used to differentiate between proximal and distal 3'UI-containing genes
#Proximal 3'UI genes -> Type = 0
#Distal 3'UI genes -> Type = 1
geneID	geneSymbol	transcriptID	transcriptID.version	exonCount	Appris	UTRLength	Type	DistanceCorr
ENSG00000010626	LRRC23	ENST00000007969	ENST00000007969.12	8	principal4	363	0	24
ENSG00000010270	STARD3NL	ENST00000009041	ENST00000009041.11	9	principal1	766	0	17
ENSG00000008118	CAMK1G	ENST00000009105	ENST00000009105.5	13	principal1	936	0	37
ENSG00000068438	FTSJ1	ENST00000019019	ENST00000019019.6	14	alternative2	573	0	9
ENSG00000047188	YTHDC2	ENST00000161863	ENST00000161863.8	30	principal1	1810	0	7
ENSG00000067365	METTL22	ENST00000163678	ENST00000163678.11	10		637	2	520
ENSG00000074964	ARHGEF10L	ENST00000167825	ENST00000167825.5	16		1182	2	161
ENSG00000072080	SPP2	ENST00000168148	ENST00000168148.7	8	principal1	300	0	10
ENSG00000067445	TRO	ENST00000173898	ENST00000173898.11	13	principal4	239	0	11
ENSG00000073008	PVR	ENST00000187830	ENST00000187830.2	8		2814	2	970
ENSG00000081791	KIAA0141	ENST00000194118	ENST00000194118.8	13	principal1	568	0	1
ENSG00000082269	FAM135A	ENST00000194672	ENST00000194672.11	21		4710	2	3254
ENSG00000083544	TDRD3	ENST00000196169	ENST00000196169.7	14	NA	275	0	9
ENSG00000086288	NME8	ENST00000199447	ENST00000199447.8	18	principal1	173	0	15
ENSG00000086548	CEACAM6	ENST00000199764	ENST00000199764.6	6	principal1	1447	0	40
ENSG00000090554	FLT3LG	ENST00000204637	ENST00000204637.6	9	NA	238	0	21
ENSG00000093010	COMT	ENST00000207636	ENST00000207636.9	6		554	1	73
ENSG00000100439	ABHD4	ENST00000216327	ENST00000216327.10	5	NA	259	0	3
ENSG00000100565	LRRC74A	ENST00000216450	ENST00000216450.7	13		920	2	742
ENSG00000100714	MTHFD1	ENST00000216605	ENST00000216605.12	28	principal1	250	0	4
ENSG00000100767	PAPLN	ENST00000216658	ENST00000216658.9	27		1736	2	865
ENSG00000101197	BIRC7	ENST00000217169	ENST00000217169.7	7	principal4	257	0	5
ENSG00000101342	TLDC2	ENST00000217320	ENST00000217320.7	7	principal1	1391	0	17
ENSG00000102471	NDFIP2	ENST00000218652	ENST00000218652.11	8	principal1	3562	0	2
ENSG00000103175	WFDC1	ENST00000219454	ENST00000219454.9	7	principal1	545	0	15
ENSG00000103495	MAZ	ENST00000219782	ENST00000219782.10	6	principal1	1110	0	22
ENSG00000183207	RUVBL2	ENST00000221413	ENST00000221413.10	15		685	2	575
ENSG00000104866	PPP1R37	ENST00000221462	ENST00000221462.8	13	principal1	723	0	8
ENSG00000276848	KIR3DX1	ENST00000221567	ENST00000221567.6	9		312	2	116
ENSG00000104970	KIR3DX1	ENST00000221567	ENST00000221567.6	9		312	2	116
ENSG00000276033	KIR3DX1	ENST00000221567	ENST00000221567.6	9		312	2	116
ENSG00000275918	KIR3DX1	ENST00000221567	ENST00000221567.6	9		312	2	116
ENSG00000105072	C19orf44	ENST00000221671	ENST00000221671.7	9	principal1	1297	0	40
ENSG00000105185	PDCD5	ENST00000221784	ENST00000221784.8	6		330	2	157
ENSG00000105388	CEACAM5	ENST00000221992	ENST00000221992.10	10	principal3	651	0	36
ENSG00000106038	EVX1	ENST00000222761	ENST00000222761.7	3	NA	563	0	23
ENSG00000011260	UTP18	ENST00000225298	ENST00000225298.11	14	principal1	166	0	14
ENSG00000121053	EPX	ENST00000225371	ENST00000225371.5	13	principal1	450	0	11
ENSG00000079557	AFM	ENST00000226355	ENST00000226355.4	15	principal1	166	0	40
ENSG00000111276	CDKN1B	ENST00000228872	ENST00000228872.8	3	principal1	1344	0	8
ENSG00000065029	ZNF76	ENST00000229405	ENST00000229405.8	11		3694	2	1461
ENSG00000111981	ULBP1	ENST00000229708	ENST00000229708.3	5	principal1	2364	0	22
ENSG00000112130	RNF8	ENST00000229866	ENST00000229866.10	8		1677	2	1250
ENSG00000112640	PPP2R5D	ENST00000230402	ENST00000230402.10	16		2544	2	1352
ENSG00000112655	PTK7	ENST00000230418	ENST00000230418.8	19		1360	2	368
ENSG00000112996	MRPS30	ENST00000230914	ENST00000230914.4	2		4331	1	345
ENSG00000114349	GNAT1	ENST00000232461	ENST00000232461.7	9	principal1	1250	0	1
ENSG00000115163	CENPA	ENST00000233505	ENST00000233505.12	4	NA	825	0	47
ENSG00000115738	ID2	ENST00000234091	ENST00000234091.8	5	principal1	776	0	7
ENSG00000116731	PRDM2	ENST00000235372	ENST00000235372.11	10	principal4	1944	0	23
ENSG00000118491	ZC2HC1B	ENST00000237275	ENST00000237275.8	8	principal1	229	0	14
ENSG00000118526	TCF21	ENST00000237316	ENST00000237316.3	3	principal1	2407	0	8
ENSG00000119125	GDA	ENST00000238018	ENST00000238018.8	16	NA	449	0	37
ENSG00000119689	DLST	ENST00000238671	ENST00000238671.11	14		1222	2	965
ENSG00000120699	EXOSC8	ENST00000239893	ENST00000239893.9	9		557	2	452
ENSG00000108848	LUC7L3	ENST00000240304	ENST00000240304.5	11	principal3	543	0	33
ENSG00000231823	HLA-DQA2	ENST00000241802	ENST00000241802.9	5	NA	647	0	19
ENSG00000257473	HLA-DQA2	ENST00000241802	ENST00000241802.9	5	NA	647	0	19
ENSG00000206301	HLA-DQA2	ENST00000241802	ENST00000241802.9	5	NA	647	0	19
ENSG00000231526	HLA-DQA2	ENST00000241802	ENST00000241802.9	5	NA	647	0	19
ENSG00000223793	HLA-DQA2	ENST00000241802	ENST00000241802.9	5	NA	647	0	19
ENSG00000225103	HLA-DQA2	ENST00000241802	ENST00000241802.9	5	NA	647	0	19
ENSG00000233192	HLA-DQA2	ENST00000241802	ENST00000241802.9	5	NA	647	0	19
ENSG00000237541	HLA-DQA2	ENST00000241802	ENST00000241802.9	5	NA	647	0	19
ENSG00000123349	PFDN5	ENST00000243040	ENST00000243040.10	5		337	2	155
ENSG00000123360	PDE1B	ENST00000243052	ENST00000243052.7	16	principal3	1397	0	17
ENSG00000175063	UBE2C	ENST00000243893	ENST00000243893.10	4	NA	285	0	36
ENSG00000124102	PI3	ENST00000243924	ENST00000243924.3	3	principal1	176	0	1
ENSG00000124701	APOBEC2	ENST00000244669	ENST00000244669.2	3	principal1	432	0	21
ENSG00000125970	RALY	ENST00000246194	ENST00000246194.7	10	principal4	366	0	4
ENSG00000282891	STATH	ENST00000246895	ENST00000246895.8	6	principal3	298	0	33
ENSG00000126549	STATH	ENST00000246895	ENST00000246895.8	6	principal3	298	0	33
ENSG00000126550	HTN1	ENST00000246896	ENST00000246896.7	6	principal1	299	0	33
ENSG00000283046	HTN1	ENST00000246896	ENST00000246896.7	6	principal1	299	0	33
ENSG00000127184	COX7C	ENST00000247655	ENST00000247655.3	3	principal1	322	0	27
ENSG00000090266	NDUFB2	ENST00000247866	ENST00000247866.8	4	principal1	113	0	29
ENSG00000277390	APOL5	ENST00000249044	ENST00000249044.2	5	principal1	136	0	6
ENSG00000128313	APOL5	ENST00000249044	ENST00000249044.2	5	principal1	136	0	6
ENSG00000128606	LRRC17	ENST00000249377	ENST00000249377.4	5	NA	779	0	39
ENSG00000127314	RAP1B	ENST00000250559	ENST00000250559.13	8	principal1	12652	0	30
ENSG00000077800	FKBP6	ENST00000252037	ENST00000252037.4	9	principal1	447	0	2
ENSG00000130177	CDC16	ENST00000252457	ENST00000252457.9	19	alternative1	150	0	38
ENSG00000203485	INF2	ENST00000252527	ENST00000252527.8	17		896	2	85
ENSG00000130783	CCDC62	ENST00000253079	ENST00000253079.10	13	principal2	1147	0	40
ENSG00000131016	AKAP12	ENST00000253332	ENST00000253332.5	4	principal4	1059	0	12
ENSG00000131050	BPIFA2	ENST00000253362	ENST00000253362.6	9	principal1	226	0	37
ENSG00000131203	IDO1	ENST00000253513	ENST00000253513.11	9		958	2	343
ENSG00000131507	NDFIP1	ENST00000253814	ENST00000253814.5	8	principal1	2715	0	2
ENSG00000131626	PPFIA1	ENST00000253925	ENST00000253925.11	28	principal1	1410	0	12
ENSG00000131914	LIN28A	ENST00000254231	ENST00000254231.4	5	principal1	2753	1	2129
ENSG00000131944	FAAP24	ENST00000254262	ENST00000254262.9	5		514	1	128
ENSG00000131951	LRRC9	ENST00000254271	ENST00000254271.8	33		1375	2	1138
ENSG00000132359	RAP1GAP2	ENST00000254695	ENST00000254695.12	25	NA	4378	0	30
ENSG00000132518	GUCY2D	ENST00000254854	ENST00000254854.4	20	principal1	236	0	24
ENSG00000101104	PABPC1L	ENST00000255136	ENST00000255136.7	15	principal1	202	0	6
ENSG00000132972	RNF17	ENST00000255324	ENST00000255324.9	36	principal1	195	0	10
ENSG00000133460	SLC2A11	ENST00000255830	ENST00000255830.7	11		1125	2	840
ENSG00000275744	SLC2A11	ENST00000255830	ENST00000255830.7	11		1125	2	840
ENSG00000133740	E2F5	ENST00000256117	ENST00000256117.9	8		4294	1	4095
ENSG00000133816	MICAL2	ENST00000256194	ENST00000256194.8	28	NA	243	0	17
ENSG00000174799	CEP135	ENST00000257287	ENST00000257287.4	26	principal1	2015	0	11
ENSG00000005981	ASB4	ENST00000257621	ENST00000257621.4	2		582	1	157
ENSG00000258311	AC009779.3	ENST00000257899	ENST00000257899.3	5		402	1	248
ENSG00000135632	SMYD5	ENST00000258100	ENST00000258100.8	8		544	2	473
ENSG00000136206	SPDYE1	ENST00000258704	ENST00000258704.3	7	principal1	1501	0	45
ENSG00000136404	TM6SF1	ENST00000258909	ENST00000258909.13	6		1008	1	80
ENSG00000136750	GAD2	ENST00000259271	ENST00000259271.7	17	principal1	559	0	34
ENSG00000011523	CEP68	ENST00000260569	ENST00000260569.4	7	alternative2	3370	0	4
ENSG00000138092	CENPO	ENST00000260662	ENST00000260662.2	8	principal3	3055	0	35
ENSG00000138395	CDK15	ENST00000260967	ENST00000260967.6	14	principal3	277	0	33
ENSG00000138459	SLC35A5	ENST00000261034	ENST00000261034.6	8	NA	1515	0	29
ENSG00000268439	EMG1	ENST00000261406	ENST00000261406.7	8	alternative2	304	2	211
ENSG00000126749	EMG1	ENST00000261406	ENST00000261406.7	8	alternative2	304	2	211
ENSG00000129116	PALLD	ENST00000261509	ENST00000261509.10	21	principal3	2277	0	32
ENSG00000038532	CLEC16A	ENST00000261657	ENST00000261657.5	5	NA	3894	0	47
ENSG00000089041	P2RX7	ENST00000261826	ENST00000261826.10	12		2512	2	743
ENSG00000108823	SGCA	ENST00000262018	ENST00000262018.7	10	principal1	232	0	12
ENSG00000076067	RBMS2	ENST00000262031	ENST00000262031.9	14	principal1	7063	0	6
ENSG00000104219	ZDHHC2	ENST00000262096	ENST00000262096.12	13	principal1	4578	0	34
ENSG00000105357	MYH14	ENST00000262269	ENST00000262269.12	21		2221	2	1321
ENSG00000276726	DNAJA3	ENST00000262375	ENST00000262375.10	12	principal3	1243	0	13
ENSG00000103423	DNAJA3	ENST00000262375	ENST00000262375.10	12	principal3	1243	0	13
ENSG00000006740	ARHGAP44	ENST00000262444	ENST00000262444.13	22	alternative2	597	0	44
ENSG00000087258	GNAO1	ENST00000262493	ENST00000262493.11	9	principal5	1383	0	28
ENSG00000105711	SCN1B	ENST00000262631	ENST00000262631.10	6	principal1	658	0	5
ENSG00000101336	HCK	ENST00000262651	ENST00000262651.3	14		1851	2	1318
ENSG00000101331	CCM2L	ENST00000262659	ENST00000262659.12	9	principal1	1216	0	36
ENSG00000087157	PGS1	ENST00000262764	ENST00000262764.10	10	principal1	504	0	10
ENSG00000005007	UPF1	ENST00000262803	ENST00000262803.9	24	principal3	1719	0	3
ENSG00000013619	MAMLD1	ENST00000262858	ENST00000262858.7	7	principal3	2219	0	44
ENSG00000108963	DPH1	ENST00000263083	ENST00000263083.10	13	principal2	844	0	18
ENSG00000108963	DPH1	ENST00000263084	ENST00000263084.6	3		398	1	374
ENSG00000093009	CDC45	ENST00000263201	ENST00000263201.5	19	principal1	132	0	1
ENSG00000160349	LCN1	ENST00000263598	ENST00000263598.6	7	principal1	185	0	1
ENSG00000122481	RWDD3	ENST00000263893	ENST00000263893.10	3	NA	470	0	2
ENSG00000081277	PKP1	ENST00000263946	ENST00000263946.7	15	NA	2952	0	32
ENSG00000091409	ITGA6	ENST00000264107	ENST00000264107.11	26	principal3	2162	0	22
ENSG00000113845	TIMMDC1	ENST00000264244	ENST00000264244.7	6		561	1	100
ENSG00000120251	GRIA2	ENST00000264426	ENST00000264426.13	16	alternative1	514	0	3
ENSG00000109133	TMEM33	ENST00000264452	ENST00000264452.9	6		1007	2	219
ENSG00000080493	SLC4A4	ENST00000264485	ENST00000264485.10	26	principal3	1966	0	36
ENSG00000108349	CASC3	ENST00000264645	ENST00000264645.11	14	principal1	1778	0	41
ENSG00000113732	ATP6V0E1	ENST00000265093	ENST00000265093.4	3	NA	530	0	36
ENSG00000168769	TET2	ENST00000265149	ENST00000265149.9	10		5617	2	861
ENSG00000106013	ANKRD7	ENST00000265224	ENST00000265224.8	7	principal2	378	0	37
ENSG00000172752	COL6A5	ENST00000265379	ENST00000265379.10	43	principal1	884	1	74
ENSG00000108219	TSPAN14	ENST00000265450	ENST00000265450.5	2		2588	1	857
ENSG00000058091	CDK14	ENST00000265741	ENST00000265741.7	14	NA	3453	0	28
ENSG00000165219	GAPVD1	ENST00000265956	ENST00000265956.8	16		665	2	651
ENSG00000114353	GNAI2	ENST00000266027	ENST00000266027.9	9	NA	996	0	24
ENSG00000203880	PCMTD2	ENST00000266078	ENST00000266078.7	2		2371	1	749
ENSG00000280663	PCMTD2	ENST00000266078	ENST00000266078.7	2		2371	1	749
ENSG00000281449	BCL2L14	ENST00000266434	ENST00000266434.8	6	alternative2	1085	1	339
ENSG00000121380	BCL2L14	ENST00000266434	ENST00000266434.8	6	alternative2	1085	1	339
ENSG00000111605	CPSF6	ENST00000266679	ENST00000266679.8	11	alternative1	431	0	3
ENSG00000139352	ASCL1	ENST00000266744	ENST00000266744.3	2	principal1	1202	0	47
ENSG00000140262	TCF12	ENST00000267811	ENST00000267811.9	20	alternative1	3708	0	11
ENSG00000134769	DTNA	ENST00000269192	ENST00000269192.11	16	NA	260	0	31
ENSG00000142273	CBLC	ENST00000270279	ENST00000270279.7	11	principal1	91	0	7
ENSG00000142330	CAPN10	ENST00000270361	ENST00000270361.15	12		1587	2	1153
ENSG00000143190	POU2F1	ENST00000271411	ENST00000271411.8	17		13763	2	1917
ENSG00000143995	MEIS1	ENST00000272369	ENST00000272369.13	13	principal2	2661	0	37
ENSG00000144567	RETREG2	ENST00000273048	ENST00000273048.2	9		1870	2	390
ENSG00000144649	FAM198A	ENST00000273146	ENST00000273146.6	6		524	1	146
ENSG00000183833	MAATS1	ENST00000273390	ENST00000273390.9	18	principal1	2052	0	1
ENSG00000145309	CABS1	ENST00000273936	ENST00000273936.5	2	principal1	270	1	119
ENSG00000138642	HERC6	ENST00000273960	ENST00000273960.7	20		2321	2	1458
ENSG00000145506	NKD2	ENST00000274150	ENST00000274150.4	11	alternative2	908	0	30
ENSG00000276920	NKD2	ENST00000274150	ENST00000274150.4	11	alternative2	908	0	30
ENSG00000146453	PNLDC1	ENST00000275275	ENST00000275275.9	19		1762	2	1511
ENSG00000086730	LAT2	ENST00000275635	ENST00000275635.11	14	principal1	906	0	18
ENSG00000146856	AGBL3	ENST00000275763	ENST00000275763.10	17		873	2	377
ENSG00000147119	CHST7	ENST00000276055	ENST00000276055.3	2	principal1	680	0	31
ENSG00000147576	ADHFE1	ENST00000276576	ENST00000276576.11	13		1695	2	1156
ENSG00000147896	IFNK	ENST00000276943	ENST00000276943.2	2	principal1	493	0	1
ENSG00000148346	LCN2	ENST00000277480	ENST00000277480.6	7	principal2	152	0	7
ENSG00000122133	PAEP	ENST00000277508	ENST00000277508.9	7	principal1	253	0	29
ENSG00000078124	ACER3	ENST00000278544	ENST00000278544.9	11		3242	2	590
ENSG00000149273	RPS3	ENST00000278572	ENST00000278572.10	7	NA	109	0	3
ENSG00000149577	SIDT2	ENST00000278951	ENST00000278951.11	27		484	1	52
ENSG00000149657	LSM14B	ENST00000279068	ENST00000279068.10	9	principal1	1230	0	14
ENSG00000142186	SCYL1	ENST00000279270	ENST00000279270.10	13		637	2	377
ENSG00000149932	TMEM219	ENST00000279396	ENST00000279396.10	6	principal1	136	0	33
ENSG00000150722	PPP1R1C	ENST00000280295	ENST00000280295.7	6	NA	1051	0	6
ENSG00000151320	AKAP6	ENST00000280979	ENST00000280979.8	14	principal2	7876	0	42
ENSG00000151365	THRSP	ENST00000281030	ENST00000281030.2	2	principal1	712	0	19
ENSG00000151490	PTPRO	ENST00000281171	ENST00000281171.8	27	principal4	1320	0	16
ENSG00000132932	ATP8A2	ENST00000281620	ENST00000281620.10	37		1567	2	1248
ENSG00000278373	G6PC2	ENST00000282075	ENST00000282075.5	4		2570	2	137
ENSG00000152254	G6PC2	ENST00000282075	ENST00000282075.5	4		2570	2	137
ENSG00000152348	ATG10	ENST00000282185	ENST00000282185.7	8	principal2	2076	0	4
ENSG00000152601	MBNL1	ENST00000282486	ENST00000282486.10	10	principal4	3413	0	18
ENSG00000152601	MBNL1	ENST00000282488	ENST00000282488.11	11	alternative1	3413	0	18
ENSG00000153157	SYCP2L	ENST00000283141	ENST00000283141.10	30	principal1	395	0	37
ENSG00000153179	RASSF3	ENST00000283172	ENST00000283172.8	4		706	1	56
ENSG00000153294	ADGRF4	ENST00000283303	ENST00000283303.2	10	principal2	816	0	3
ENSG00000134769	DTNA	ENST00000283365	ENST00000283365.13	22	NA	4110	0	31
ENSG00000166984	TCP10L2	ENST00000283507	ENST00000283507.6	9		488	1	64
ENSG00000153944	MSI2	ENST00000284073	ENST00000284073.6	14	principal1	5168	0	31
ENSG00000154114	TBCEL	ENST00000284259	ENST00000284259.11	8		3350	2	520
ENSG00000154144	TBRG1	ENST00000284290	ENST00000284290.8	8		3776	2	470
ENSG00000154146	NRGN	ENST00000284292	ENST00000284292.10	4	principal1	830	2	23
ENSG00000154229	PRKCA	ENST00000284384	ENST00000284384.6	15		2267	2	1126
ENSG00000155254	MARVELD1	ENST00000285605	ENST00000285605.7	2	principal1	2546	1	1587
ENSG00000155636	RBM45	ENST00000286070	ENST00000286070.9	10	principal2	268	0	8
ENSG00000155980	KIF5A	ENST00000286452	ENST00000286452.5	26	NA	467	0	36
ENSG00000156298	TSPAN7	ENST00000286824	ENST00000286824.6	9	NA	466	0	7
ENSG00000157014	TATDN2	ENST00000287652	ENST00000287652.8	8	principal1	2005	0	9
ENSG00000157110	RBPMS	ENST00000287771	ENST00000287771.9	10		1793	2	173
ENSG00000140416	TPM1	ENST00000288398	ENST00000288398.10	10	NA	242	0	44
ENSG00000084676	NCOA1	ENST00000288599	ENST00000288599.9	22	principal1	2494	0	12
ENSG00000157992	KRTCAP3	ENST00000288873	ENST00000288873.7	7	principal1	117	0	5
ENSG00000158373	HIST1H2BD	ENST00000289316	ENST00000289316.2	2	principal1	384	0	9
ENSG00000147454	SLC25A37	ENST00000290075	ENST00000290075.10	4		1374	2	505
ENSG00000077157	PPP1R12B	ENST00000290419	ENST00000290419.9	13	NA	725	0	46
ENSG00000160654	CD3G	ENST00000292144	ENST00000292144.8	8		1343	2	624
ENSG00000161082	CELF5	ENST00000292672	ENST00000292672.6	13	principal1	359	0	40
ENSG00000161526	SAP30BP	ENST00000293208	ENST00000293208.13	11		557	1	72
ENSG00000227460	SYNGAP1	ENST00000293748	ENST00000293748.9	20		701	1	65
ENSG00000197283	SYNGAP1	ENST00000293748	ENST00000293748.9	20		701	1	65
ENSG00000162063	CCNF	ENST00000293968	ENST00000293968.11	16		3905	2	1598
ENSG00000162222	TTC9C	ENST00000294161	ENST00000294161.10	4		933	1	71
ENSG00000121446	RGSL1	ENST00000294854	ENST00000294854.12	22	principal1	445	1	165
ENSG00000197721	CR1L	ENST00000294997	ENST00000294997.10	13		420	2	407
ENSG00000162929	KIAA1841	ENST00000295031	ENST00000295031.9	22	NA	615	0	44
ENSG00000162946	DISC1	ENST00000295051	ENST00000295051.11	8		1009	1	93
ENSG00000163075	CFAP221	ENST00000295220	ENST00000295220.10	25		2049	2	1749
ENSG00000163092	XIRP2	ENST00000295237	ENST00000295237.10	4	NA	1932	0	39
ENSG00000160688	FLAD1	ENST00000295530	ENST00000295530.6	4	NA	221	0	11
ENSG00000163607	GTPBP8	ENST00000295864	ENST00000295864.9	4		300	2	189
ENSG00000163632	C3orf49	ENST00000295896	ENST00000295896.12	7	alternative2	303	0	30
ENSG00000163631	ALB	ENST00000295897	ENST00000295897.8	15	principal2	344	0	23
ENSG00000163793	DNAJC5G	ENST00000296097	ENST00000296097.7	7	NA	1020	0	18
ENSG00000138100	TRIM54	ENST00000296098	ENST00000296098.4	10	NA	554	0	1
ENSG00000163915	IGF2BP2-AS1	ENST00000296270	ENST00000296270.1	2		1924	1	197
ENSG00000070190	DAPP1	ENST00000296414	ENST00000296414.11	10	NA	2082	0	44
ENSG00000164061	BSN	ENST00000296452	ENST00000296452.4	12	principal1	4060	2	104
ENSG00000164082	GRM2	ENST00000296479	ENST00000296479.9	7		1469	2	1395
ENSG00000120251	GRIA2	ENST00000296526	ENST00000296526.11	16	principal3	2644	0	3
ENSG00000164620	RELL2	ENST00000297164	ENST00000297164.7	7	principal1	408	0	1
ENSG00000128596	CCDC136	ENST00000297788	ENST00000297788.8	18	principal3	337	0	5
ENSG00000148120	C9orf3	ENST00000297979	ENST00000297979.9	15	NA	482	0	4
ENSG00000121380	BCL2L14	ENST00000298566	ENST00000298566.2	7		409	2	223
ENSG00000281449	BCL2L14	ENST00000298566	ENST00000298566.2	7		409	2	223
ENSG00000188385	JAKMIP3	ENST00000298622	ENST00000298622.8	24	principal1	3953	2	1500
ENSG00000165801	ARHGEF40	ENST00000298694	ENST00000298694.8	24	principal1	1232	0	5
ENSG00000165970	SLC6A5	ENST00000298923	ENST00000298923.11	15		1713	2	1535
ENSG00000140153	WDR20	ENST00000299135	ENST00000299135.6	3	NA	1924	0	1
ENSG00000052126	PLEKHA5	ENST00000299275	ENST00000299275.10	26	principal3	881	0	11
ENSG00000166246	C16orf71	ENST00000299320	ENST00000299320.9	10	principal2	681	0	9
ENSG00000270316	BORCS7-ASMT	ENST00000299353	ENST00000299353.6	15	principal1	2334	2	1027
ENSG00000166535	A2ML1	ENST00000299698	ENST00000299698.11	36	principal1	729	0	1
ENSG00000166562	SEC11C	ENST00000299714	ENST00000299714.7	6		353	2	152
ENSG00000283835	VWA3A	ENST00000299840	ENST00000299840.10	23		1225	2	1156
ENSG00000175267	VWA3A	ENST00000299840	ENST00000299840.10	23		1225	2	1156
ENSG00000166926	MS4A6E	ENST00000300182	ENST00000300182.8	4	principal1	202	0	9
ENSG00000167280	ENGASE	ENST00000300682	ENST00000300682.14	10		4075	2	1408
ENSG00000154118	JPH3	ENST00000301008	ENST00000301008.5	2		1030	1	642
ENSG00000275650	TTYH1	ENST00000301194	ENST00000301194.8	14	alternative1	610	0	42
ENSG00000276537	TTYH1	ENST00000301194	ENST00000301194.8	14	alternative1	610	0	42
ENSG00000276887	TTYH1	ENST00000301194	ENST00000301194.8	14	alternative1	610	0	42
ENSG00000167614	TTYH1	ENST00000301194	ENST00000301194.8	14	alternative1	610	0	42
ENSG00000273003	ARL2-SNX15	ENST00000301886	ENST00000301886.3	11	principal1	2024	2	1139
ENSG00000168081	PNOC	ENST00000301908	ENST00000301908.7	4	principal1	461	0	47
ENSG00000216937	CCDC7	ENST00000302316	ENST00000302316.12	21		1941	2	1734
ENSG00000176371	ZSCAN2	ENST00000303310	ENST00000303310.2	2		306	1	205
ENSG00000169519	METTL15	ENST00000303459	ENST00000303459.10	7	principal3	3139	0	27
ENSG00000170634	ACYP2	ENST00000303536	ENST00000303536.8	5	NA	381	0	42
ENSG00000146223	RPL7L1	ENST00000304734	ENST00000304734.9	7	principal1	2772	0	6
ENSG00000215241	LINC02449	ENST00000304751	ENST00000304751.9	2		795	1	585
ENSG00000187323	DCC	ENST00000304775	ENST00000304775.12	19		814	2	380
ENSG00000169902	TPST1	ENST00000304842	ENST00000304842.5	6	principal1	578	0	29
ENSG00000171209	CSN3	ENST00000304954	ENST00000304954.3	5	principal1	201	0	34
ENSG00000171960	PPIH	ENST00000304979	ENST00000304979.7	10	principal1	196	0	21
ENSG00000205277	MUC12	ENST00000305119	ENST00000305119.3	4		295	1	55
ENSG00000171813	PWWP2B	ENST00000305233	ENST00000305233.5	3	principal1	819	0	16
ENSG00000168634	WFDC13	ENST00000305479	ENST00000305479.2	4	principal1	982	0	22
ENSG00000170161	AL512625.1	ENST00000305709	ENST00000305709.5	2		2541	1	286
ENSG00000170017	ALCAM	ENST00000306107	ENST00000306107.9	16	principal3	2449	0	25
ENSG00000106346	USP42	ENST00000306177	ENST00000306177.9	18	principal1	1046	0	36
ENSG00000282813	ARMC10	ENST00000306450	ENST00000306450.5	8		1099	2	752
ENSG00000170632	ARMC10	ENST00000306450	ENST00000306450.5	8		1099	2	752
ENSG00000240450	CSPG4P1Y	ENST00000306641	ENST00000306641.1	2		795	1	723
ENSG00000117481	NSUN4	ENST00000307089	ENST00000307089.7	5		3850	2	267
ENSG00000184863	RBM33	ENST00000307403	ENST00000307403.6	12		3505	2	2745
ENSG00000170846	AC093323.1	ENST00000307533	ENST00000307533.10	2		2311	1	1256
ENSG00000173559	NABP1	ENST00000307834	ENST00000307834.9	7		1485	2	144
ENSG00000173559	NABP1	ENST00000307849	ENST00000307849.7	7		2118	2	144
ENSG00000174442	ZWILCH	ENST00000307897	ENST00000307897.9	19	principal1	1804	0	26
ENSG00000134955	SLC37A2	ENST00000308074	ENST00000308074.4	19	principal3	1146	0	29
ENSG00000049883	PTCD2	ENST00000308077	ENST00000308077.9	11		1018	1	396
ENSG00000174628	IQCK	ENST00000308214	ENST00000308214.13	8		1154	1	101
ENSG00000173692	PSMD1	ENST00000308696	ENST00000308696.10	25	principal2	302	0	9
ENSG00000153113	CAST	ENST00000309190	ENST00000309190.9	29	principal3	2067	0	23
ENSG00000173511	VEGFB	ENST00000309422	ENST00000309422.6	7	principal3	460	0	22
ENSG00000174171	AC020659.1	ENST00000309874	ENST00000309874.2	2		2900	1	2544
ENSG00000173933	RBM4	ENST00000310092	ENST00000310092.11	4	principal1	451	0	8
ENSG00000173409	ARV1	ENST00000310256	ENST00000310256.6	6	principal1	462	0	4
ENSG00000162804	SNED1	ENST00000310397	ENST00000310397.12	32	principal2	3932	0	1
ENSG00000112062	MAPK14	ENST00000310795	ENST00000310795.8	11	NA	142	0	12
ENSG00000131044	TTLL9	ENST00000310998	ENST00000310998.8	15		1026	2	852
ENSG00000171595	DNAI2	ENST00000311014	ENST00000311014.10	14	principal3	351	1	55
ENSG00000173862	AC008080.1	ENST00000311067	ENST00000311067.3	2		1058	1	129
ENSG00000135679	MDM2	ENST00000311420	ENST00000311420.13	10		1123	2	529
ENSG00000130592	LSP1	ENST00000311604	ENST00000311604.7	11	principal4	504	0	13
ENSG00000172717	FAM71D	ENST00000311864	ENST00000311864.7	9		231	1	68
ENSG00000092108	SCFD1	ENST00000311943	ENST00000311943.11	24		1512	2	1325
ENSG00000109685	NSD2	ENST00000312087	ENST00000312087.10	25		5675	2	2109
ENSG00000099338	CATSPERG	ENST00000312265	ENST00000312265.9	29		2550	2	2132
ENSG00000172752	COL6A5	ENST00000312481	ENST00000312481.11	42		884	1	74
ENSG00000174348	PODN	ENST00000312553	ENST00000312553.9	11	principal3	1017	0	27
ENSG00000136213	CHST12	ENST00000313156	ENST00000313156.3	2		2067	1	158
ENSG00000174437	ATP2A2	ENST00000313432	ENST00000313432.5	2		5575	1	682
ENSG00000114353	GNAI2	ENST00000313601	ENST00000313601.10	9	principal1	1012	0	24
ENSG00000103496	STX4	ENST00000313843	ENST00000313843.7	11	principal1	272	0	15
ENSG00000087460	GNAS	ENST00000313949	ENST00000313949.11	13		1451	2	941
ENSG00000177627	C12orf54	ENST00000314014	ENST00000314014.6	9	principal1	372	0	40
ENSG00000180573	HIST1H2AC	ENST00000314088	ENST00000314088.6	2		1187	1	124
ENSG00000121057	AKAP1	ENST00000314126	ENST00000314126.4	7		536	2	424
ENSG00000178764	ZHX2	ENST00000314393	ENST00000314393.5	4	principal1	1275	0	4
ENSG00000149292	TTC12	ENST00000314756	ENST00000314756.7	22	alternative2	291	1	120
ENSG00000162444	RBP7	ENST00000315901	ENST00000315901.4	5		628	2	389
ENSG00000181908	AP003774.1	ENST00000316124	ENST00000316124.3	2		2340	1	579
ENSG00000177699	AC011944.1	ENST00000316148	ENST00000316148.4	2		1900	1	435
ENSG00000131899	LLGL1	ENST00000316843	ENST00000316843.8	23	principal1	969	0	1
ENSG00000284137	LLGL1	ENST00000316843	ENST00000316843.8	23	principal1	969	0	1
ENSG00000128923	MINDY2	ENST00000316848	ENST00000316848.9	8		3393	2	325
ENSG00000177483	RBM44	ENST00000316997	ENST00000316997.8	16	principal2	991	0	22
ENSG00000112320	SOBP	ENST00000317357	ENST00000317357.9	7	principal1	1964	0	3
ENSG00000171643	S100Z	ENST00000317593	ENST00000317593.8	5	principal1	936	0	2
ENSG00000155066	PROM2	ENST00000317620	ENST00000317620.13	24	principal1	2090	0	10
ENSG00000177994	C2orf73	ENST00000317627	ENST00000317627.5	4		1491	2	15201
ENSG00000155066	PROM2	ENST00000317668	ENST00000317668.8	24	principal1	1186	0	10
ENSG00000071909	MYO3B	ENST00000317935	ENST00000317935.10	35		1580	2	81
ENSG00000181617	FDCSP	ENST00000317987	ENST00000317987.5	5	principal1	196	0	28
ENSG00000181896	ZNF101	ENST00000318110	ENST00000318110.9	5		351	1	254
ENSG00000142794	NBPF3	ENST00000318220	ENST00000318220.10	18		3888	2	2025
ENSG00000177406	AC021054.1	ENST00000318291	ENST00000318291.4	2		2194	1	737
ENSG00000168484	SFTPC	ENST00000318561	ENST00000318561.7	6	NA	229	0	18
ENSG00000117069	ST6GALNAC5	ENST00000318803	ENST00000318803.6	5		1148	1	64
ENSG00000111679	PTPN6	ENST00000318974	ENST00000318974.13	16	alternative1	213	0	25
ENSG00000164418	GRIK2	ENST00000318991	ENST00000318991.10	16	NA	1752	0	15
ENSG00000104880	ARHGEF18	ENST00000319670	ENST00000319670.13	21	principal3	1958	0	17
ENSG00000176984	AP000679.1	ENST00000319763	ENST00000319763.1	2		2081	1	172
ENSG00000005884	ITGA3	ENST00000320031	ENST00000320031.12	26	principal2	1402	0	31
ENSG00000197312	DDI2	ENST00000320153	ENST00000320153.10	8		1776	2	555
ENSG00000118473	SGIP1	ENST00000320161	ENST00000320161.10	2		680	1	443
ENSG00000157110	RBPMS	ENST00000320203	ENST00000320203.8	10	principal3	1937	2	317
ENSG00000178107	AL161668.1	ENST00000320322	ENST00000320322.2	2		358	1	117
ENSG00000186187	ZNRF1	ENST00000320619	ENST00000320619.10	6	NA	1007	0	32
ENSG00000179010	MRFAP1	ENST00000320912	ENST00000320912.8	3	principal1	1012	0	12
ENSG00000012504	NR1H4	ENST00000321046	ENST00000321046.9	11		633	2	372
ENSG00000119777	TMEM214	ENST00000321326	ENST00000321326.11	18		568	1	117
ENSG00000065978	YBX1	ENST00000321358	ENST00000321358.11	8	principal1	400	0	31
ENSG00000140481	CCDC33	ENST00000321374	ENST00000321374.9	9		399	1	238
ENSG00000239697	TNFSF12	ENST00000322272	ENST00000322272.11	8		1124	2	332
ENSG00000072778	ACADVL	ENST00000322910	ENST00000322910.9	19		2091	2	1782
ENSG00000153064	BANK1	ENST00000322953	ENST00000322953.8	17	principal3	740	0	5
ENSG00000180233	ZNRF2	ENST00000323037	ENST00000323037.4	5	principal1	1680	0	22
ENSG00000164953	TMEM67	ENST00000323130	ENST00000323130.7	29		308	1	63
ENSG00000100116	GCAT	ENST00000323205	ENST00000323205.10	10	NA	255	0	7
ENSG00000285096	SLC14A2	ENST00000323329	ENST00000323329.3	11		921	2	498
ENSG00000132874	SLC14A2	ENST00000323329	ENST00000323329.3	11		921	2	498
ENSG00000120251	GRIA2	ENST00000323661	ENST00000323661.10	17		251	2	228
ENSG00000070814	TCOF1	ENST00000323668	ENST00000323668.11	26	principal3	521	0	22
ENSG00000282813	ARMC10	ENST00000323735	ENST00000323735.10	7		652	2	87
ENSG00000170632	ARMC10	ENST00000323735	ENST00000323735.10	7		652	2	87
ENSG00000152601	MBNL1	ENST00000324196	ENST00000324196.9	8	NA	3413	0	18
ENSG00000152601	MBNL1	ENST00000324210	ENST00000324210.9	10	alternative1	3397	0	18
ENSG00000175868	CALCB	ENST00000324229	ENST00000324229.10	5	principal1	575	0	25
ENSG00000177455	CD19	ENST00000324662	ENST00000324662.7	15	principal3	217	0	15
ENSG00000144481	TRPM8	ENST00000324695	ENST00000324695.8	26	principal1	2266	0	42
ENSG00000180822	PSMG4	ENST00000324987	ENST00000324987.4	4		405	1	75
ENSG00000178457	LINC00314	ENST00000324988	ENST00000324988.3	2		607	1	70
ENSG00000109133	TMEM33	ENST00000325094	ENST00000325094.9	8	principal1	5144	1	3974
ENSG00000176774	MAGEB18	ENST00000325250	ENST00000325250.1	3	principal1	592	0	36
ENSG00000135686	KLHL36	ENST00000325279	ENST00000325279.4	2		6488	1	379
ENSG00000153113	CAST	ENST00000325674	ENST00000325674.11	17	NA	2063	0	23
ENSG00000119596	YLPM1	ENST00000325680	ENST00000325680.11	21	principal2	543	0	36
ENSG00000179630	LACC1	ENST00000325686	ENST00000325686.6	7	principal1	2485	0	1
ENSG00000186526	CYP4F8	ENST00000325723	ENST00000325723.10	9		1018	2	738
ENSG00000069493	CLEC2D	ENST00000325960	ENST00000325960.11	7		1161	2	782
ENSG00000106012	IQCE	ENST00000325997	ENST00000325997.13	20		1981	2	1746
ENSG00000284796	DCAF11	ENST00000326009	ENST00000326009.9	15		2122	2	1267
ENSG00000100897	DCAF11	ENST00000326009	ENST00000326009.9	15		2122	2	1267
ENSG00000178796	RIIAD1	ENST00000326413	ENST00000326413.7	9		176	1	57
ENSG00000179222	MAGED1	ENST00000326587	ENST00000326587.11	13	principal3	220	0	8
ENSG00000180357	ZNF609	ENST00000326648	ENST00000326648.4	9	principal1	4382	0	5
ENSG00000177757	FAM87B	ENST00000326734	ENST00000326734.2	2		1947	1	832
ENSG00000118046	STK11	ENST00000326873	ENST00000326873.11	10	principal2	859	0	16
ENSG00000159884	CCDC107	ENST00000327351	ENST00000327351.6	6	alternative2	273	0	35
ENSG00000173124	ACSM6	ENST00000327739	ENST00000327739.7	9		1756	2	640
ENSG00000153294	ADGRF4	ENST00000327753	ENST00000327753.7	10	principal2	816	0	3
ENSG00000185842	DNAH14	ENST00000327794	ENST00000327794.10	40		4044	2	1702
ENSG00000167130	DOLPP1	ENST00000327812	ENST00000327812.12	6		1658	2	190
ENSG00000182352	C17orf77	ENST00000328023	ENST00000328023.2	2		2470	1	244
ENSG00000184922	FMNL1	ENST00000328118	ENST00000328118.7	19		401	2	308
ENSG00000182156	ENPP7	ENST00000328313	ENST00000328313.9	6	principal1	445	0	16
ENSG00000119698	PPP4R4	ENST00000328839	ENST00000328839.3	5	NA	385	0	24
ENSG00000278326	PPP4R4	ENST00000328839	ENST00000328839.3	5	NA	385	0	24
ENSG00000183018	SPNS2	ENST00000329078	ENST00000329078.7	13	principal1	1587	0	4
ENSG00000117475	BLZF1	ENST00000329281	ENST00000329281.6	8	principal1	674	0	27
ENSG00000072736	NFATC3	ENST00000329524	ENST00000329524.8	11	alternative1	2913	0	3
ENSG00000184371	CSF1	ENST00000329608	ENST00000329608.10	9	principal3	2154	0	13
ENSG00000183066	WBP2NL	ENST00000329620	ENST00000329620.9	8		2379	2	169
ENSG00000185837	HDHD5-AS1	ENST00000329743	ENST00000329743.3	2		339	1	168
ENSG00000185515	BRCC3	ENST00000330045	ENST00000330045.11	11	alternative1	1523	0	18
ENSG00000213145	CRIP1	ENST00000330233	ENST00000330233.11	5	principal1	134	0	5
ENSG00000183955	KMT5A	ENST00000330479	ENST00000330479.8	9		1584	1	1103
ENSG00000181638	ZFP41	ENST00000330701	ENST00000330701.5	3	principal1	3831	1	900
ENSG00000135486	HNRNPA1	ENST00000330752	ENST00000330752.12	10	NA	337	0	4
ENSG00000185238	PRMT3	ENST00000330796	ENST00000330796.9	15		2200	2	1209
ENSG00000183753	BPY2	ENST00000331070	ENST00000331070.8	9	principal1	553	2	231
ENSG00000185847	LINC01405	ENST00000331096	ENST00000331096.2	2		364	1	97
ENSG00000100106	TRIOBP	ENST00000331103	ENST00000331103.5	2		513	1	103
ENSG00000272901	SMDT1	ENST00000331479	ENST00000331479.3	3	principal1	1169	0	3
ENSG00000272835	SMDT1	ENST00000331479	ENST00000331479.3	3	principal1	1169	0	3
ENSG00000274112	SMDT1	ENST00000331479	ENST00000331479.3	3	principal1	1169	0	3
ENSG00000183172	SMDT1	ENST00000331479	ENST00000331479.3	3	principal1	1169	0	3
ENSG00000184922	FMNL1	ENST00000331495	ENST00000331495.7	27	principal1	462	0	8
ENSG00000182768	NGRN	ENST00000331497	ENST00000331497.3	2		2784	1	740
ENSG00000222041	CYTOR	ENST00000331944	ENST00000331944.10	2		529	1	217
ENSG00000214300	SPDYE3	ENST00000332397	ENST00000332397.6	11	principal1	1351	0	45
ENSG00000198590	C3orf35	ENST00000332506	ENST00000332506.7	7		629	1	72
ENSG00000183308	AC005037.1	ENST00000332935	ENST00000332935.6	2		820	1	332
ENSG00000182057	OGFRP1	ENST00000332965	ENST00000332965.3	2		1242	1	273
ENSG00000089505	CMTM1	ENST00000333001	ENST00000333001.10	5		486	2	197
ENSG00000183963	SMTN	ENST00000333137	ENST00000333137.11	21	alternative2	329	0	20
ENSG00000185437	SH3BGR	ENST00000333634	ENST00000333634.8	7	principal1	453	0	34
ENSG00000140262	TCF12	ENST00000333725	ENST00000333725.9	21	principal4	2363	0	11
ENSG00000125630	POLR1B	ENST00000333990	ENST00000333990.10	16		3848	2	2395
ENSG00000281709	ZNF197	ENST00000334075	ENST00000334075.6	7		1668	2	380
ENSG00000186448	ZNF197	ENST00000334075	ENST00000334075.6	7		1668	2	380
ENSG00000160336	ZNF761	ENST00000334095	ENST00000334095.4	2	NA	3623	0	12
ENSG00000165685	TMEM52B	ENST00000334148	ENST00000334148.7	2		362	1	222
ENSG00000177380	PPFIA3	ENST00000334186	ENST00000334186.8	30	principal2	799	0	13
ENSG00000161082	CELF5	ENST00000334293	ENST00000334293.10	13		411	1	152
ENSG00000126214	KLC1	ENST00000334553	ENST00000334553.10	17	NA	345	0	1
ENSG00000186329	TMEM212	ENST00000334567	ENST00000334567.9	5	principal1	1261	0	3
ENSG00000100478	AP4S1	ENST00000334725	ENST00000334725.8	7	NA	481	0	38
ENSG00000180264	ADGRD2	ENST00000334810	ENST00000334810.5	22	principal5	327	0	18
ENSG00000187118	CMC1	ENST00000334841	ENST00000334841.10	4		410	2	145
ENSG00000005483	KMT2E	ENST00000334884	ENST00000334884.9	26		3708	2	1171
ENSG00000186575	NF2	ENST00000334961	ENST00000334961.11	15	NA	224	0	9
ENSG00000079689	SCGN	ENST00000334979	ENST00000334979.6	9		554	2	425
ENSG00000100023	PPIL2	ENST00000335025	ENST00000335025.12	21	principal1	3275	0	6
ENSG00000187630	DHRS4L2	ENST00000335125	ENST00000335125.10	8	principal1	545	0	22
ENSG00000171634	BPTF	ENST00000335221	ENST00000335221.9	11		164	1	70
ENSG00000164334	FAM170A	ENST00000335286	ENST00000335286.10	5		175	1	52
ENSG00000186187	ZNRF1	ENST00000335325	ENST00000335325.8	5	principal1	3294	0	32
ENSG00000186838	SELENOV	ENST00000335426	ENST00000335426.8	6	principal1	563	0	22
ENSG00000126091	ST3GAL3	ENST00000335430	ENST00000335430.10	8	NA	1056	0	22
ENSG00000169379	ARL13B	ENST00000335438	ENST00000335438.7	11		3155	2	1062
ENSG00000133454	MYO18B	ENST00000335473	ENST00000335473.11	44	principal3	611	0	12
ENSG00000124593	AL365205.1	ENST00000335515	ENST00000335515.10	9	principal5	1129	2	801
ENSG00000101294	HM13	ENST00000335574	ENST00000335574.9	13		500	1	52
ENSG00000186710	CFAP73	ENST00000335621	ENST00000335621.10	8	principal1	587	0	11
ENSG00000115163	CENPA	ENST00000335756	ENST00000335756.8	5	principal1	829	0	47
ENSG00000179750	APOBEC3B	ENST00000335760	ENST00000335760.9	7		555	2	224
ENSG00000182247	UBE2E2	ENST00000335798	ENST00000335798.8	5		942	1	96
ENSG00000125779	PANK2	ENST00000336066	ENST00000336066.7	7		1285	2	673
ENSG00000087263	OGFOD1	ENST00000336111	ENST00000336111.9	13		2240	2	1154
ENSG00000140382	HMG20A	ENST00000336216	ENST00000336216.8	10	principal1	2644	0	6
ENSG00000132507	EIF5A	ENST00000336452	ENST00000336452.11	6	NA	653	0	11
ENSG00000132507	EIF5A	ENST00000336458	ENST00000336458.12	6	principal1	645	0	11
ENSG00000204588	LINC01123	ENST00000336905	ENST00000336905.3	2		2271	1	531
ENSG00000141391	PRELID3A	ENST00000336990	ENST00000336990.8	7	principal1	1116	0	30
ENSG00000156471	PTDSS1	ENST00000337004	ENST00000337004.8	11		1911	2	815
ENSG00000083312	TNPO1	ENST00000337273	ENST00000337273.9	25	NA	8060	0	35
ENSG00000076928	ARHGEF1	ENST00000337665	ENST00000337665.8	29	principal4	367	0	17
ENSG00000106128	GHRHR	ENST00000337750	ENST00000337750.9	7		776	2	362
ENSG00000100626	GALNT16	ENST00000337827	ENST00000337827.8	16	principal1	3704	0	2
ENSG00000166900	STX3	ENST00000337979	ENST00000337979.8	11	principal1	1882	0	30
ENSG00000130167	TSPAN16	ENST00000337994	ENST00000337994.5	7		414	2	237
ENSG00000153113	CAST	ENST00000338252	ENST00000338252.7	31	alternative2	617	0	23
ENSG00000273173	SNURF	ENST00000338327	ENST00000338327.4	4	principal1	80	0	45
ENSG00000168589	DYNLRB2	ENST00000338542	ENST00000338542.9	5		297	2	172
ENSG00000162148	PPP1R32	ENST00000338608	ENST00000338608.6	14	principal1	132	0	14
ENSG00000179403	VWA1	ENST00000338660	ENST00000338660.5	3	NA	1726	0	41
ENSG00000172468	HSFY1	ENST00000338876	ENST00000338876.8	6		734	2	306
ENSG00000064201	TSPAN32	ENST00000339046	ENST00000339046.8	9		667	2	387
ENSG00000156414	TDRD9	ENST00000339063	ENST00000339063.6	32		789	2	557
ENSG00000125246	CLYBL	ENST00000339105	ENST00000339105.8	9	principal2	146	0	24
ENSG00000118513	MYB	ENST00000339290	ENST00000339290.9	16		1816	2	512
ENSG00000169598	DFFB	ENST00000339350	ENST00000339350.7	7		2523	2	600
ENSG00000132972	RNF17	ENST00000339524	ENST00000339524.3	16	NA	195	0	10
ENSG00000072210	ALDH3A2	ENST00000339618	ENST00000339618.8	11	alternative2	2080	0	41
ENSG00000149328	GLB1L2	ENST00000339772	ENST00000339772.9	20	principal1	1053	1	826
ENSG00000169393	ELSPBP1	ENST00000339841	ENST00000339841.6	7	principal2	202	0	7
ENSG00000187912	CLEC17A	ENST00000339847	ENST00000339847.9	13		411	1	54
ENSG00000120533	ENY2	ENST00000339942	ENST00000339942.11	5		331	1	65
ENSG00000101443	WFDC2	ENST00000339946	ENST00000339946.7	3	NA	163	0	1
ENSG00000106304	SPAM1	ENST00000340011	ENST00000340011.9	7	principal4	456	0	48
ENSG00000117560	FASLG	ENST00000340030	ENST00000340030.4	3	NA	475	0	21
ENSG00000185056	C5orf47	ENST00000340147	ENST00000340147.6	5	principal1	1886	0	16
ENSG00000183569	SERHL2	ENST00000340239	ENST00000340239.8	10		544	2	98
ENSG00000080493	SLC4A4	ENST00000340595	ENST00000340595.3	23	NA	4336	0	36
ENSG00000185515	BRCC3	ENST00000340647	ENST00000340647.8	11	alternative1	114	0	18
ENSG00000213231	TCL1B	ENST00000340722	ENST00000340722.7	4	principal1	728	0	15
ENSG00000113328	CCNG1	ENST00000340828	ENST00000340828.6	7	principal1	1346	0	3
ENSG00000135486	HNRNPA1	ENST00000340913	ENST00000340913.10	11	NA	670	0	4
ENSG00000153157	SYCP2L	ENST00000341041	ENST00000341041.8	30		1897	2	1654
ENSG00000106976	DNM1	ENST00000341179	ENST00000341179.11	23	alternative1	606	0	15
ENSG00000074047	GLI2	ENST00000341310	ENST00000341310.10	10		4514	2	1341
ENSG00000169598	DFFB	ENST00000341385	ENST00000341385.4	4		323	1	88
ENSG00000180376	CCDC66	ENST00000341455	ENST00000341455.10	18		2325	2	2048
ENSG00000188056	TREML4	ENST00000341495	ENST00000341495.6	6	principal1	1363	0	35
ENSG00000142273	CBLC	ENST00000341505	ENST00000341505.4	10	NA	91	0	7
ENSG00000205238	SPDYE2	ENST00000341656	ENST00000341656.4	6	alternative2	298	0	45
ENSG00000133030	MPRIP	ENST00000341712	ENST00000341712.8	24	principal3	768	0	30
ENSG00000006747	SCIN	ENST00000341757	ENST00000341757.9	15		616	2	99
ENSG00000153113	CAST	ENST00000341926	ENST00000341926.7	30	alternative2	198	0	23
ENSG00000130783	CCDC62	ENST00000341952	ENST00000341952.8	13		287	1	148
ENSG00000171509	RXFP1	ENST00000342048	ENST00000342048.9	19		3201	2	1585
ENSG00000064933	PMS1	ENST00000342075	ENST00000342075.8	12		2560	2	2204
ENSG00000122136	OBP2A	ENST00000342114	ENST00000342114.8	6	NA	121	0	1
ENSG00000104365	IKBKB	ENST00000342222	ENST00000342222.6	22		3303	2	1766
ENSG00000167081	PBX3	ENST00000342287	ENST00000342287.9	8	alternative1	1590	0	43
ENSG00000186480	INSIG1	ENST00000342407	ENST00000342407.5	4	NA	534	0	17
ENSG00000101197	BIRC7	ENST00000342412	ENST00000342412.10	7	alternative2	245	0	5
ENSG00000021461	CYP3A43	ENST00000342499	ENST00000342499.8	10		912	2	715
ENSG00000196083	IL1RAP	ENST00000342550	ENST00000342550.6	10		3330	2	155
ENSG00000188735	TMEM120B	ENST00000342607	ENST00000342607.10	13		1602	1	722
ENSG00000033170	FUT8	ENST00000342677	ENST00000342677.10	9		1109	1	59
ENSG00000132819	RBM38	ENST00000342690	ENST00000342690.4	5		489	2	255
ENSG00000088881	EBF4	ENST00000342725	ENST00000342725.9	18	NA	839	0	5
ENSG00000101443	WFDC2	ENST00000342873	ENST00000342873.7	2	NA	163	0	1
ENSG00000133816	MICAL2	ENST00000342902	ENST00000342902.9	26	NA	247	0	17
ENSG00000241269	AC093620.1	ENST00000342963	ENST00000342963.2	2		583	1	151
ENSG00000189229	AC069277.1	ENST00000342990	ENST00000342990.3	2		246	1	172
ENSG00000159023	EPB41	ENST00000343067	ENST00000343067.8	21	alternative2	3234	0	6
ENSG00000225890	HLA-DQA1	ENST00000343139	ENST00000343139.9	5	principal1	721	0	20
ENSG00000206305	HLA-DQA1	ENST00000343139	ENST00000343139.9	5	principal1	721	0	20
ENSG00000228284	HLA-DQA1	ENST00000343139	ENST00000343139.9	5	principal1	721	0	20
ENSG00000232062	HLA-DQA1	ENST00000343139	ENST00000343139.9	5	principal1	721	0	20
ENSG00000196735	HLA-DQA1	ENST00000343139	ENST00000343139.9	5	principal1	721	0	20
ENSG00000236418	HLA-DQA1	ENST00000343139	ENST00000343139.9	5	principal1	721	0	20
ENSG00000164941	INTS8	ENST00000343161	ENST00000343161.8	29		1101	2	768
ENSG00000188542	DUSP28	ENST00000343217	ENST00000343217.6	3	principal1	393	1	52
ENSG00000198062	POTEH	ENST00000343518	ENST00000343518.10	11	principal2	238	0	1
ENSG00000101844	ATG4A	ENST00000343524	ENST00000343524.9	10		1228	2	198
ENSG00000144115	THNSL2	ENST00000343544	ENST00000343544.8	9	NA	763	0	33
ENSG00000140262	TCF12	ENST00000343827	ENST00000343827.7	13	NA	2361	0	11
ENSG00000118689	FOXO3	ENST00000343882	ENST00000343882.10	4	principal1	4982	0	34
ENSG00000137496	IL18BP	ENST00000343898	ENST00000343898.9	7		1079	1	908
ENSG00000110079	MS4A4A	ENST00000343968	ENST00000343968.8	8		1449	2	587
ENSG00000148814	LRRC27	ENST00000344079	ENST00000344079.9	9	alternative2	506	0	16
ENSG00000214967	NPIPA7	ENST00000344087	ENST00000344087.4	5	NA	391	0	38
ENSG00000168397	ATG4B	ENST00000344376	ENST00000344376.9	13		1336	2	934
ENSG00000100106	TRIOBP	ENST00000344404	ENST00000344404.10	22		6849	2	6583
ENSG00000187533	PRR27	ENST00000344526	ENST00000344526.9	5	principal1	2278	0	33
ENSG00000282868	PRR27	ENST00000344526	ENST00000344526.9	5	principal1	2278	0	33
ENSG00000170956	CEACAM3	ENST00000344550	ENST00000344550.4	6	alternative2	329	0	1
ENSG00000108823	SGCA	ENST00000344627	ENST00000344627.10	8	NA	229	0	12
ENSG00000138311	ZNF365	ENST00000344640	ENST00000344640.7	4	NA	187	0	19
ENSG00000158019	BABAM2	ENST00000344773	ENST00000344773.6	13	NA	466	0	14
ENSG00000132819	RBM38	ENST00000344785	ENST00000344785.10	5	NA	1807	0	16
ENSG00000134539	KLRD1	ENST00000344825	ENST00000344825.10	5		356	1	51
ENSG00000169696	ASPSCR1	ENST00000344865	ENST00000344865.10	8		819	2	392
ENSG00000013725	CD6	ENST00000344931	ENST00000344931.9	12		1495	2	410
ENSG00000086730	LAT2	ENST00000344995	ENST00000344995.9	13	principal1	909	0	18
ENSG00000145730	PAM	ENST00000345721	ENST00000345721.6	24		2779	2	2154
ENSG00000172270	BSG	ENST00000346916	ENST00000346916.8	7	NA	749	0	5
ENSG00000278232	CRHR1	ENST00000347197	ENST00000347197.9	13		1786	2	584
ENSG00000120088	CRHR1	ENST00000347197	ENST00000347197.9	13		1786	2	584
ENSG00000276191	CRHR1	ENST00000347197	ENST00000347197.9	13		1786	2	584
ENSG00000159023	EPB41	ENST00000347529	ENST00000347529.7	17	NA	302	0	6
ENSG00000076928	ARHGEF1	ENST00000347545	ENST00000347545.8	28	NA	367	0	17
ENSG00000082805	ERC1	ENST00000347735	ENST00000347735.10	19		1702	2	227
ENSG00000283017	ERC1	ENST00000347735	ENST00000347735.10	19		1702	2	227
ENSG00000110448	CD5	ENST00000347785	ENST00000347785.7	11	principal1	1567	0	2
ENSG00000092841	MYL6	ENST00000348108	ENST00000348108.8	7	alternative1	217	0	16
ENSG00000141198	TOM1L1	ENST00000348161	ENST00000348161.8	15	NA	489	0	1
ENSG00000068438	FTSJ1	ENST00000348411	ENST00000348411.2	13	principal4	579	0	9
ENSG00000126214	KLC1	ENST00000348520	ENST00000348520.10	15	NA	13050	0	1
ENSG00000173267	SNCG	ENST00000348795	ENST00000348795.8	5	NA	235	0	34
ENSG00000151490	PTPRO	ENST00000348962	ENST00000348962.6	26	alternative2	1320	0	16
ENSG00000273686	B2M	ENST00000349264	ENST00000349264.10	4		528	2	67
ENSG00000166710	B2M	ENST00000349264	ENST00000349264.10	4		528	2	67
ENSG00000282830	CALB2	ENST00000349553	ENST00000349553.9	9	NA	714	0	26
ENSG00000172137	CALB2	ENST00000349553	ENST00000349553.9	9	NA	714	0	26
ENSG00000102908	NFAT5	ENST00000349945	ENST00000349945.5	16	alternative2	8314	0	8
ENSG00000106144	CASP2	ENST00000350623	ENST00000350623.7	10		814	2	682
ENSG00000176884	GRIN1	ENST00000350902	ENST00000350902.9	19		3082	2	1418
ENSG00000266964	FXYD1	ENST00000351325	ENST00000351325.8	8	principal1	222	0	29
ENSG00000179295	PTPN11	ENST00000351677	ENST00000351677.6	16	principal3	4121	0	32
ENSG00000134330	IAH1	ENST00000351760	ENST00000351760.11	6		611	2	295
ENSG00000080493	SLC4A4	ENST00000351898	ENST00000351898.10	24	NA	707	0	36
ENSG00000148737	TCF7L2	ENST00000352065	ENST00000352065.10	15	alternative2	76	0	18
ENSG00000134216	CHIA	ENST00000352594	ENST00000352594.10	11		1031	2	686
ENSG00000151575	TEX9	ENST00000352903	ENST00000352903.6	13	principal3	233	0	29
ENSG00000109685	NSD2	ENST00000353275	ENST00000353275.9	25		5542	2	1976
ENSG00000172270	BSG	ENST00000353555	ENST00000353555.8	8	NA	749	0	5
ENSG00000186575	NF2	ENST00000353887	ENST00000353887.8	15	NA	69	0	9
ENSG00000111364	DDX55	ENST00000354291	ENST00000354291.8	10		409	2	316
ENSG00000198183	BPIFA1	ENST00000354297	ENST00000354297.8	9	principal2	237	0	34
ENSG00000182912	TSPEAR-AS2	ENST00000354333	ENST00000354333.5	2		2422	1	219
ENSG00000018280	SLC11A1	ENST00000354352	ENST00000354352.9	16		1523	2	1124
ENSG00000203593	AC005342.1	ENST00000354425	ENST00000354425.4	2		629	1	71
ENSG00000102908	NFAT5	ENST00000354436	ENST00000354436.6	14	principal4	8315	0	8
ENSG00000213658	LAT	ENST00000354453	ENST00000354453.7	12	alternative2	602	0	7
ENSG00000076928	ARHGEF1	ENST00000354532	ENST00000354532.7	29	alternative2	356	0	17
ENSG00000131016	AKAP12	ENST00000354675	ENST00000354675.10	3	alternative2	1059	0	12
ENSG00000196440	ARMCX4	ENST00000354842	ENST00000354842.4	13		2525	2	2149
ENSG00000168487	BMP1	ENST00000354870	ENST00000354870.5	21		2814	2	2083
ENSG00000131050	BPIFA2	ENST00000354932	ENST00000354932.5	9	principal1	226	0	37
ENSG00000198336	MYL4	ENST00000354968	ENST00000354968.5	8	principal1	185	0	15
ENSG00000101812	H2BFM	ENST00000355016	ENST00000355016.7	3	principal1	1389	0	22
ENSG00000132507	EIF5A	ENST00000355068	ENST00000355068.4	2		923	1	84
ENSG00000099954	CECR2	ENST00000355219	ENST00000355219.3	4		1487	2	188
ENSG00000283017	ERC1	ENST00000355446	ENST00000355446.9	19	NA	2403	0	8
ENSG00000082805	ERC1	ENST00000355446	ENST00000355446.9	19	NA	2403	0	8
ENSG00000152601	MBNL1	ENST00000355460	ENST00000355460.6	9	alternative1	3414	0	18
ENSG00000111785	RIC8B	ENST00000355478	ENST00000355478.6	12	NA	1428	0	47
ENSG00000168439	STIP1	ENST00000355603	ENST00000355603.3	2		528	1	508
ENSG00000073670	ADAM11	ENST00000355638	ENST00000355638.8	27		3473	2	1564
ENSG00000197969	VPS13A	ENST00000355766	ENST00000355766.5	2		753	1	530
ENSG00000198223	CSF2RA	ENST00000355805	ENST00000355805.7	9	NA	559	0	26
ENSG00000159023	EPB41	ENST00000356093	ENST00000356093.6	19	alternative2	3234	0	6
ENSG00000189164	ZNF527	ENST00000356178	ENST00000356178.8	5		4961	1	200
ENSG00000148832	PAOX	ENST00000356306	ENST00000356306.9	6		474	2	161
ENSG00000196911	KPNA5	ENST00000356348	ENST00000356348.6	15	principal1	406	0	45
ENSG00000186470	BTN3A2	ENST00000356386	ENST00000356386.6	11	principal3	1824	2	34
ENSG00000116473	RAP1A	ENST00000356415	ENST00000356415.5	8	principal1	712	0	29
ENSG00000087088	BAX	ENST00000356483	ENST00000356483.8	7		182	1	77
ENSG00000083123	BCKDHB	ENST00000356489	ENST00000356489.9	11	principal1	288	0	8
ENSG00000090539	CHRD	ENST00000356534	ENST00000356534.7	9		745	2	631
ENSG00000133103	COG6	ENST00000356576	ENST00000356576.8	20		3218	2	1663
ENSG00000118518	RNF146	ENST00000356799	ENST00000356799.6	4	NA	1959	0	7
ENSG00000138964	PARVG	ENST00000356909	ENST00000356909.7	13		641	2	322
ENSG00000142330	CAPN10	ENST00000357048	ENST00000357048.8	11		619	2	185
ENSG00000167578	RAB4B	ENST00000357052	ENST00000357052.7	8	principal1	381	0	15
ENSG00000171109	MFN1	ENST00000357390	ENST00000357390.8	17		1952	2	907
ENSG00000121274	PAPD5	ENST00000357464	ENST00000357464.4	10		6323	1	164
ENSG00000152601	MBNL1	ENST00000357472	ENST00000357472.7	8	NA	3438	0	43
ENSG00000144524	COPS7B	ENST00000357490	ENST00000357490.6	4		279	1	249
ENSG00000147533	GOLGA7	ENST00000357743	ENST00000357743.8	5	principal1	1412	0	15
ENSG00000153094	BCL2L11	ENST00000357757	ENST00000357757.6	6	NA	362	0	29
ENSG00000151164	RAD9B	ENST00000358071	ENST00000358071.8	12		2363	2	801
ENSG00000188219	POTEE	ENST00000358087	ENST00000358087.9	14		910	2	673
ENSG00000102349	KLF8	ENST00000358094	ENST00000358094.7	7		1075	2	290
ENSG00000117335	CD46	ENST00000358170	ENST00000358170.6	14	alternative2	2036	0	41
ENSG00000162398	LEXM	ENST00000358193	ENST00000358193.7	11	principal3	478	0	26
ENSG00000154269	ENPP3	ENST00000358229	ENST00000358229.6	24		951	2	329
ENSG00000136878	USP20	ENST00000358355	ENST00000358355.5	26	principal1	1378	0	16
ENSG00000196421	C20orf204	ENST00000358393	ENST00000358393.1	2		1466	1	309
ENSG00000104413	ESRP1	ENST00000358397	ENST00000358397.9	16	alternative1	1577	0	35
ENSG00000197077	KIAA1671	ENST00000358431	ENST00000358431.7	11	principal2	5043	0	4
ENSG00000008441	NFIX	ENST00000358552	ENST00000358552.7	10		450	2	371
ENSG00000136682	CBWD2	ENST00000358604	ENST00000358604.7	16		1485	2	1002
ENSG00000258555	SPECC1L-ADORA2A	ENST00000358654	ENST00000358654.2	20	principal1	3241	2	1467
ENSG00000198015	MRPL42	ENST00000358678	ENST00000358678.7	7		1818	2	332
ENSG00000103599	IQCH	ENST00000358767	ENST00000358767.7	12	alternative2	1196	0	25
ENSG00000196758	AC079612.1	ENST00000358775	ENST00000358775.1	2		3700	1	624
ENSG00000115364	MRPL19	ENST00000358788	ENST00000358788.10	6	NA	157	0	31
ENSG00000101203	COL20A1	ENST00000358894	ENST00000358894.10	36	principal2	217	0	3
ENSG00000278074	KIR2DL4	ENST00000359085	ENST00000359085.8	8	alternative2	717	0	41
ENSG00000277750	KIR2DL4	ENST00000359085	ENST00000359085.8	8	alternative2	717	0	41
ENSG00000274193	KIR2DL4	ENST00000359085	ENST00000359085.8	8	alternative2	717	0	41
ENSG00000275456	KIR2DL4	ENST00000359085	ENST00000359085.8	8	alternative2	717	0	41
ENSG00000275699	KIR2DL4	ENST00000359085	ENST00000359085.8	8	alternative2	717	0	41
ENSG00000273575	KIR2DL4	ENST00000359085	ENST00000359085.8	8	alternative2	717	0	41
ENSG00000277964	KIR2DL4	ENST00000359085	ENST00000359085.8	8	alternative2	717	0	41
ENSG00000274232	KIR2DL4	ENST00000359085	ENST00000359085.8	8	alternative2	717	0	41
ENSG00000284460	KIR2DL4	ENST00000359085	ENST00000359085.8	8	alternative2	717	0	41
ENSG00000276979	KIR2DL4	ENST00000359085	ENST00000359085.8	8	alternative2	717	0	41
ENSG00000276044	KIR2DL4	ENST00000359085	ENST00000359085.8	8	alternative2	717	0	41
ENSG00000275317	KIR2DL4	ENST00000359085	ENST00000359085.8	8	alternative2	717	0	41
ENSG00000284365	KIR2DL4	ENST00000359085	ENST00000359085.8	8	alternative2	717	0	41
ENSG00000284509	KIR2DL4	ENST00000359085	ENST00000359085.8	8	alternative2	717	0	41
ENSG00000275237	KIR2DL4	ENST00000359085	ENST00000359085.8	8	alternative2	717	0	41
ENSG00000274955	KIR2DL4	ENST00000359085	ENST00000359085.8	8	alternative2	717	0	41
ENSG00000277076	KIR2DL4	ENST00000359085	ENST00000359085.8	8	alternative2	717	0	41
ENSG00000278606	KIR2DL4	ENST00000359085	ENST00000359085.8	8	alternative2	717	0	41
ENSG00000278430	KIR2DL4	ENST00000359085	ENST00000359085.8	8	alternative2	717	0	41
ENSG00000278271	KIR2DL4	ENST00000359085	ENST00000359085.8	8	alternative2	717	0	41
ENSG00000274945	KIR2DL4	ENST00000359085	ENST00000359085.8	8	alternative2	717	0	41
ENSG00000278201	KIR2DL4	ENST00000359085	ENST00000359085.8	8	alternative2	717	0	41
ENSG00000275848	KIR2DL4	ENST00000359085	ENST00000359085.8	8	alternative2	717	0	41
ENSG00000283869	KIR2DL4	ENST00000359085	ENST00000359085.8	8	alternative2	717	0	41
ENSG00000277540	KIR2DL4	ENST00000359085	ENST00000359085.8	8	alternative2	717	0	41
ENSG00000283961	KIR2DL4	ENST00000359085	ENST00000359085.8	8	alternative2	717	0	41
ENSG00000277355	KIR2DL4	ENST00000359085	ENST00000359085.8	8	alternative2	717	0	41
ENSG00000189013	KIR2DL4	ENST00000359085	ENST00000359085.8	8	alternative2	717	0	41
ENSG00000284013	KIR2DL4	ENST00000359085	ENST00000359085.8	8	alternative2	717	0	41
ENSG00000274189	KIR2DL4	ENST00000359085	ENST00000359085.8	8	alternative2	717	0	41
ENSG00000277362	KIR2DL4	ENST00000359085	ENST00000359085.8	8	alternative2	717	0	41
ENSG00000277850	KIR2DL4	ENST00000359085	ENST00000359085.8	8	alternative2	717	0	41
ENSG00000274609	KIR2DL4	ENST00000359085	ENST00000359085.8	8	alternative2	717	0	41
ENSG00000273498	KIR2DL4	ENST00000359085	ENST00000359085.8	8	alternative2	717	0	41
ENSG00000276779	KIR2DL4	ENST00000359085	ENST00000359085.8	8	alternative2	717	0	41
ENSG00000275732	KIR2DL4	ENST00000359085	ENST00000359085.8	8	alternative2	717	0	41
ENSG00000108984	MAP2K6	ENST00000359094	ENST00000359094.7	12		1493	2	658
ENSG00000101745	ANKRD12	ENST00000359158	ENST00000359158.7	4		1958	1	57
ENSG00000175699	CCDC197	ENST00000359253	ENST00000359253.2	7		434	2	179
ENSG00000188343	FAM92A	ENST00000359421	ENST00000359421.9	9		601	2	359
ENSG00000196553	CCDC196	ENST00000359454	ENST00000359454.10	10		453	2	252
ENSG00000125551	PLGLB2	ENST00000359481	ENST00000359481.8	4	principal1	815	0	1
ENSG00000184058	TBX1	ENST00000359500	ENST00000359500.7	10	alternative2	290	0	10
ENSG00000167985	SDHAF2	ENST00000359614	ENST00000359614.9	5		143	1	78
ENSG00000008394	MGST1	ENST00000359720	ENST00000359720.3	2		2152	1	778
ENSG00000131016	AKAP12	ENST00000359755	ENST00000359755.5	3	alternative2	1059	0	12
ENSG00000129255	MPDU1	ENST00000359822	ENST00000359822.10	6		640	2	369
ENSG00000197644	AC106870.1	ENST00000359823	ENST00000359823.2	2		200	1	127
ENSG00000168502	MTCL1	ENST00000359865	ENST00000359865.7	17	principal2	1190	0	18
ENSG00000197568	HHLA3	ENST00000359875	ENST00000359875.9	3	alternative2	413	0	6
ENSG00000104880	ARHGEF18	ENST00000359920	ENST00000359920.10	20	alternative2	1958	0	17
ENSG00000140464	PML	ENST00000359928	ENST00000359928.8	6	NA	385	0	35
ENSG00000136521	NDUFB5	ENST00000359944	ENST00000359944.10	6		920	2	339
ENSG00000008441	NFIX	ENST00000360105	ENST00000360105.8	9	NA	4182	0	20
ENSG00000003400	CASP10	ENST00000360132	ENST00000360132.7	9		4574	2	501
ENSG00000197753	LHFPL5	ENST00000360215	ENST00000360215.2	4	principal1	1110	0	16
ENSG00000235680	HLA-G	ENST00000360323	ENST00000360323.10	7	principal2	386	0	28
ENSG00000237216	HLA-G	ENST00000360323	ENST00000360323.10	7	principal2	386	0	28
ENSG00000206506	HLA-G	ENST00000360323	ENST00000360323.10	7	principal2	386	0	28
ENSG00000204632	HLA-G	ENST00000360323	ENST00000360323.10	7	principal2	386	0	28
ENSG00000235346	HLA-G	ENST00000360323	ENST00000360323.10	7	principal2	386	0	28
ENSG00000276051	HLA-G	ENST00000360323	ENST00000360323.10	7	principal2	386	0	28
ENSG00000230413	HLA-G	ENST00000360323	ENST00000360323.10	7	principal2	386	0	28
ENSG00000233095	HLA-G	ENST00000360323	ENST00000360323.10	7	principal2	386	0	28
ENSG00000196636	SDHAF3	ENST00000360382	ENST00000360382.4	3	NA	523	0	47
ENSG00000130177	CDC16	ENST00000360383	ENST00000360383.7	19	principal3	150	0	38
ENSG00000241258	CRCP	ENST00000360415	ENST00000360415.7	7		2651	2	290
ENSG00000170160	CCDC144A	ENST00000360495	ENST00000360495.9	16		3288	2	1785
ENSG00000158985	CDC42SE2	ENST00000360515	ENST00000360515.7	6	principal1	2790	0	17
ENSG00000172349	IL16	ENST00000360547	ENST00000360547.9	20		3476	2	2982
ENSG00000143537	ADAM15	ENST00000360674	ENST00000360674.8	20	alternative2	312	0	13
ENSG00000122390	NAA60	ENST00000360862	ENST00000360862.9	6		1714	1	228
ENSG00000213658	LAT	ENST00000360872	ENST00000360872.9	11	principal3	592	0	7
ENSG00000106263	EIF3B	ENST00000360876	ENST00000360876.8	19	principal1	554	0	14
ENSG00000196273	LINC00523	ENST00000360899	ENST00000360899.2	2		1627	1	443
ENSG00000234414	RBMY1A1	ENST00000361046	ENST00000361046.4	11		1345	2	768
ENSG00000198836	OPA1	ENST00000361150	ENST00000361150.6	29	NA	3210	0	5
ENSG00000186575	NF2	ENST00000361166	ENST00000361166.8	17	alternative1	64	0	9
ENSG00000162688	AGL	ENST00000361302	ENST00000361302.7	34		6904	2	4417
ENSG00000008118	CAMK1G	ENST00000361322	ENST00000361322.2	13	principal1	936	0	37
ENSG00000118308	LRMP	ENST00000361433	ENST00000361433.6	20		599	1	107
ENSG00000186575	NF2	ENST00000361452	ENST00000361452.8	16	NA	3852	0	9
ENSG00000196091	MYBPC1	ENST00000361466	ENST00000361466.6	32	principal4	308	0	19
ENSG00000110801	PSMD9	ENST00000361485	ENST00000361485.5	2		2087	1	1727
ENSG00000153094	BCL2L11	ENST00000361493	ENST00000361493.10	4		215	2	116
ENSG00000061492	WNT8A	ENST00000361560	ENST00000361560.6	8		429	1	154
ENSG00000198919	DZIP3	ENST00000361582	ENST00000361582.7	33	principal1	1493	0	6
ENSG00000198874	TYW1	ENST00000361660	ENST00000361660.8	15		1974	2	769
ENSG00000186575	NF2	ENST00000361676	ENST00000361676.8	16	NA	69	0	9
ENSG00000166359	WDR88	ENST00000361680	ENST00000361680.6	12	alternative2	476	1	76
ENSG00000196091	MYBPC1	ENST00000361685	ENST00000361685.6	31	alternative2	324	0	29
ENSG00000158019	BABAM2	ENST00000361704	ENST00000361704.6	13	NA	481	0	29
ENSG00000148513	ANKRD30A	ENST00000361713	ENST00000361713.1	36	principal2	280	1	211
ENSG00000198836	OPA1	ENST00000361715	ENST00000361715.6	30	NA	3210	0	5
ENSG00000102290	PCDH11X	ENST00000361724	ENST00000361724.3	2		4603	1	1385
ENSG00000112531	QKI	ENST00000361758	ENST00000361758.8	8		3931	1	824
ENSG00000197568	HHLA3	ENST00000361764	ENST00000361764.8	3	principal3	314	0	19
ENSG00000105695	MAG	ENST00000361922	ENST00000361922.8	12	alternative1	527	0	12
ENSG00000144674	GOLGA4	ENST00000361924	ENST00000361924.6	24	principal3	705	0	33
ENSG00000198839	ZNF277	ENST00000361946	ENST00000361946.8	12		1561	2	1027
ENSG00000127328	RAB3IP	ENST00000362025	ENST00000362025.9	10	NA	372	0	12
ENSG00000198690	FAN1	ENST00000362065	ENST00000362065.8	15	principal1	1546	0	3
ENSG00000276787	FAN1	ENST00000362065	ENST00000362065.8	15	principal1	1546	0	3
ENSG00000231312	AC007388.1	ENST00000366187	ENST00000366187.2	2		523	1	93
ENSG00000162148	PPP1R32	ENST00000366212	ENST00000366212.8	4	NA	132	0	14
ENSG00000230873	STMND1	ENST00000366215	ENST00000366215.2	2		2085	1	1306
ENSG00000203402	AL591503.1	ENST00000366224	ENST00000366224.2	2		477	1	239
ENSG00000240401	AC012358.3	ENST00000366287	ENST00000366287.4	2		1110	1	436
ENSG00000179219	LINC00311	ENST00000366314	ENST00000366314.4	2		1566	1	600
ENSG00000234912	SNHG20	ENST00000366365	ENST00000366365.2	2		1028	1	82
ENSG00000203565	AL450313.1	ENST00000366376	ENST00000366376.2	2		452	1	427
ENSG00000132359	RAP1GAP2	ENST00000366401	ENST00000366401.8	24	NA	4378	0	30
ENSG00000225885	AC023590.1	ENST00000366457	ENST00000366457.2	2		781	1	89
ENSG00000131127	ZNF141	ENST00000366506	ENST00000366506.4	2		536	1	173
ENSG00000179397	CATSPERE	ENST00000366533	ENST00000366533.8	21	NA	478	0	45
ENSG00000077585	GPR137B	ENST00000366591	ENST00000366591.4	2		803	1	493
ENSG00000162946	DISC1	ENST00000366632	ENST00000366632.6	9		1323	2	681
ENSG00000173409	ARV1	ENST00000366658	ENST00000366658.6	5	NA	462	0	4
ENSG00000168118	RAB4A	ENST00000366690	ENST00000366690.4	8	principal1	2101	0	12
ENSG00000143742	SRP9	ENST00000366838	ENST00000366838.1	4	NA	333	0	48
ENSG00000143742	SRP9	ENST00000366839	ENST00000366839.8	4	NA	1243	0	16
ENSG00000281877	RPS6KA1	ENST00000366866	ENST00000366866.8	7		224	2	188
ENSG00000117676	RPS6KA1	ENST00000366866	ENST00000366866.8	7		224	2	188
ENSG00000162814	SPATA17	ENST00000366933	ENST00000366933.4	11	principal1	4677	0	2
ENSG00000143494	VASH2	ENST00000366969	ENST00000366969.2	2		479	1	140
ENSG00000117335	CD46	ENST00000367041	ENST00000367041.5	12	alternative2	2036	0	41
ENSG00000117335	CD46	ENST00000367042	ENST00000367042.5	13	alternative2	2036	0	41
ENSG00000117322	CR2	ENST00000367057	ENST00000367057.7	20	alternative2	772	0	18
ENSG00000117322	CR2	ENST00000367058	ENST00000367058.7	19	principal3	772	0	18
ENSG00000117322	CR2	ENST00000367059	ENST00000367059.3	18	NA	772	0	18
ENSG00000162892	IL24	ENST00000367095	ENST00000367095.7	6		1349	2	185
ENSG00000188770	OPTC	ENST00000367222	ENST00000367222.6	8	principal1	244	0	25
ENSG00000146469	VIP	ENST00000367243	ENST00000367243.7	7	alternative1	899	0	43
ENSG00000146469	VIP	ENST00000367244	ENST00000367244.7	7	principal4	899	0	43
ENSG00000225511	LINC00475	ENST00000367276	ENST00000367276.8	2		738	1	353
ENSG00000120254	MTHFD1L	ENST00000367321	ENST00000367321.7	28	principal3	393	0	31
ENSG00000081277	PKP1	ENST00000367324	ENST00000367324.7	14	principal1	2952	0	32
ENSG00000009765	IYD	ENST00000367335	ENST00000367335.7	6		171	1	116
ENSG00000131015	ULBP2	ENST00000367351	ENST00000367351.3	5	principal1	535	0	22
ENSG00000120265	PCMT1	ENST00000367380	ENST00000367380.9	7	NA	842	0	37
ENSG00000116785	CFHR3	ENST00000367427	ENST00000367427.7	7		469	2	297
ENSG00000116747	TROVE2	ENST00000367443	ENST00000367443.5	11	NA	165	0	38
ENSG00000116132	PRRX1	ENST00000367760	ENST00000367760.7	5	NA	478	0	17
ENSG00000118513	MYB	ENST00000367812	ENST00000367812.6	16		1365	1	61
ENSG00000213064	SFT2D2	ENST00000367829	ENST00000367829.5	6	NA	34	0	4
ENSG00000143157	POGK	ENST00000367876	ENST00000367876.8	6	principal1	3774	0	14
ENSG00000185630	PBX1	ENST00000367897	ENST00000367897.5	8	alternative1	415	0	43
ENSG00000254706	AL512785.2	ENST00000367932	ENST00000367932.3	3	alternative2	674	1	324
ENSG00000163564	PYHIN1	ENST00000368138	ENST00000368138.7	9	alternative2	33	0	5
ENSG00000163564	PYHIN1	ENST00000368140	ENST00000368140.5	9	principal4	359	0	5
ENSG00000158488	CD1E	ENST00000368161	ENST00000368161.7	6	NA	816	0	21
ENSG00000158488	CD1E	ENST00000368162	ENST00000368162.2	3	NA	755	0	21
ENSG00000158488	CD1E	ENST00000368164	ENST00000368164.7	4	NA	490	0	21
ENSG00000143537	ADAM15	ENST00000368412	ENST00000368412.7	21	alternative2	312	0	13
ENSG00000163352	LENEP	ENST00000368427	ENST00000368427.3	2		441	1	55
ENSG00000068383	INPP5A	ENST00000368594	ENST00000368594.7	16	principal1	1451	0	7
ENSG00000108010	GLRX3	ENST00000368644	ENST00000368644.5	12	principal1	2797	0	28
ENSG00000263163	SLC27A3	ENST00000368659	ENST00000368659.3	2		572	1	273
ENSG00000143554	SLC27A3	ENST00000368659	ENST00000368659.3	2		572	1	273
ENSG00000112761	WISP3	ENST00000368664	ENST00000368664.7	6		507	1	187
ENSG00000107938	EDRF1	ENST00000368815	ENST00000368815.6	25		2109	2	1758
ENSG00000197498	RPF2	ENST00000368864	ENST00000368864.8	9		550	2	405
ENSG00000179988	PSTK	ENST00000368887	ENST00000368887.7	7	principal2	218	0	1
ENSG00000143379	SETDB1	ENST00000368964	ENST00000368964.3	5		170	2	80
ENSG00000107679	PLEKHA1	ENST00000368988	ENST00000368988.5	12	NA	2771	0	40
ENSG00000143374	TARS2	ENST00000369051	ENST00000369051.7	14		1682	2	999
ENSG00000107651	SEC23IP	ENST00000369075	ENST00000369075.7	19	principal1	4093	0	20
ENSG00000118292	C1orf54	ENST00000369099	ENST00000369099.7	6	principal1	85	0	3
ENSG00000118292	C1orf54	ENST00000369102	ENST00000369102.5	8	principal1	85	0	3
ENSG00000164418	GRIK2	ENST00000369137	ENST00000369137.7	16	NA	1776	0	39
ENSG00000164418	GRIK2	ENST00000369138	ENST00000369138.5	17	NA	1752	0	15
ENSG00000112238	PRDM13	ENST00000369214	ENST00000369214.2	4		2605	1	59
ENSG00000186231	KLHL32	ENST00000369254	ENST00000369254.5	6		236	1	50
ENSG00000148737	TCF7L2	ENST00000369386	ENST00000369386.5	7	NA	800	0	30
ENSG00000148737	TCF7L2	ENST00000369395	ENST00000369395.6	15	alternative2	76	0	18
ENSG00000065183	WDR3	ENST00000369441	ENST00000369441.7	10		817	2	778
ENSG00000185515	BRCC3	ENST00000369459	ENST00000369459.6	10	NA	1868	0	18
ENSG00000185515	BRCC3	ENST00000369462	ENST00000369462.5	12	principal4	1870	0	18
ENSG00000134256	CD101	ENST00000369470	ENST00000369470.1	10	principal1	252	0	33
ENSG00000164414	SLC35A1	ENST00000369557	ENST00000369557.9	6		1004	1	72
ENSG00000111850	SMIM8	ENST00000369570	ENST00000369570.4	2		1568	1	1256
ENSG00000203872	C6orf163	ENST00000369574	ENST00000369574.2	2		718	1	360
ENSG00000081026	MAGI3	ENST00000369615	ENST00000369615.5	22	principal1	3068	0	41
ENSG00000116473	RAP1A	ENST00000369709	ENST00000369709.3	8	principal1	4290	0	29
ENSG00000064886	CHI3L2	ENST00000369744	ENST00000369744.6	10	alternative2	226	0	2
ENSG00000064886	CHI3L2	ENST00000369748	ENST00000369748.8	11	principal4	224	0	2
ENSG00000162775	RBM15	ENST00000369784	ENST00000369784.7	3	principal3	410	0	40
ENSG00000184371	CSF1	ENST00000369802	ENST00000369802.7	9	principal3	694	0	13
ENSG00000065135	GNAI3	ENST00000369851	ENST00000369851.5	9	principal1	25999	0	22
ENSG00000166275	BORCS7	ENST00000369883	ENST00000369883.3	6	principal1	492	0	8
ENSG00000203886	CYP17A1-AS1	ENST00000369884	ENST00000369884.4	2		491	1	151
ENSG00000143107	FNDC7	ENST00000370017	ENST00000370017.7	13	principal1	853	0	37
ENSG00000162631	NTNG1	ENST00000370076	ENST00000370076.2	2		574	1	342
ENSG00000162695	SLC30A7	ENST00000370112	ENST00000370112.8	12	principal1	6580	0	45
ENSG00000166171	DPCD	ENST00000370147	ENST00000370147.5	7	NA	116	0	35
ENSG00000117620	SLC35A3	ENST00000370155	ENST00000370155.9	8		2132	2	693
ENSG00000166167	BTRC	ENST00000370187	ENST00000370187.7	15	principal4	4198	0	31
ENSG00000080007	DDX43	ENST00000370336	ENST00000370336.4	17	principal1	408	0	25
ENSG00000130032	PRRG3	ENST00000370354	ENST00000370354.5	4	NA	244	0	28
ENSG00000063601	MTMR1	ENST00000370390	ENST00000370390.7	16	principal3	600	0	8
ENSG00000013619	MAMLD1	ENST00000370401	ENST00000370401.6	8	principal3	2219	0	44
ENSG00000271949	AC093423.3	ENST00000370453	ENST00000370453.5	4	principal1	308	1	124
ENSG00000176988	FMR1NB	ENST00000370467	ENST00000370467.7	6	principal1	179	0	13
ENSG00000174407	MIR1-1HG	ENST00000370523	ENST00000370523.1	2		426	1	105
ENSG00000112200	ZNF451	ENST00000370711	ENST00000370711.9	6		266	2	184
ENSG00000117114	ADGRL2	ENST00000370715	ENST00000370715.5	22	NA	1835	0	29
ENSG00000151917	BEND6	ENST00000370746	ENST00000370746.7	7	principal1	1270	0	9
ENSG00000184402	SS18L1	ENST00000370848	ENST00000370848.8	9		260	1	148
ENSG00000116783	TNNI3K	ENST00000370889	ENST00000370889.2	2		667	1	558
ENSG00000124205	EDN3	ENST00000371028	ENST00000371028.6	6	principal4	1311	0	15
ENSG00000087460	GNAS	ENST00000371075	ENST00000371075.7	13		1454	2	944
ENSG00000087460	GNAS	ENST00000371098	ENST00000371098.6	4		622	2	160
ENSG00000197261	C6orf141	ENST00000371194	ENST00000371194.7	5		967	2	763
ENSG00000153294	ADGRF4	ENST00000371220	ENST00000371220.5	11	alternative2	816	0	3
ENSG00000119969	HELLS	ENST00000371327	ENST00000371327.2	10	NA	4054	0	1
ENSG00000138193	PLCE1	ENST00000371380	ENST00000371380.7	32	principal3	4880	0	24
ENSG00000138193	PLCE1	ENST00000371385	ENST00000371385.7	32	alternative2	446	0	24
ENSG00000181090	EHMT1	ENST00000371394	ENST00000371394.6	16		2442	2	2240
ENSG00000182463	TSHZ2	ENST00000371497	ENST00000371497.9	3	principal3	8195	0	8
ENSG00000174348	PODN	ENST00000371500	ENST00000371500.7	13	alternative2	1017	0	27
ENSG00000177239	MAN1B1	ENST00000371587	ENST00000371587.8	9		1137	2	767
ENSG00000184925	LCN12	ENST00000371632	ENST00000371632.7	5	NA	130	0	3
ENSG00000122133	PAEP	ENST00000371766	ENST00000371766.6	7	principal1	273	0	29
ENSG00000122133	PAEP	ENST00000371768	ENST00000371768.7	7		282	2	58
ENSG00000122136	OBP2A	ENST00000371776	ENST00000371776.5	7	principal1	134	0	1
ENSG00000160349	LCN1	ENST00000371781	ENST00000371781.3	7	principal1	190	0	1
ENSG00000162368	CMPK1	ENST00000371871	ENST00000371871.8	5		565	1	58
ENSG00000160323	ADAMTS13	ENST00000371916	ENST00000371916.5	26		1807	2	1378
ENSG00000281244	ADAMTS13	ENST00000371916	ENST00000371916.5	26		1807	2	1378
ENSG00000086015	MAST2	ENST00000372009	ENST00000372009.3	23		1634	2	339
ENSG00000101844	ATG4A	ENST00000372246	ENST00000372246.7	14		2314	2	1284
ENSG00000133678	TMEM254	ENST00000372274	ENST00000372274.5	6	NA	161	0	19
ENSG00000133678	TMEM254	ENST00000372275	ENST00000372275.5	5	NA	587	0	48
ENSG00000101017	CD40	ENST00000372276	ENST00000372276.7	8	alternative2	983	0	1
ENSG00000126878	AIF1L	ENST00000372314	ENST00000372314.3	6		3169	2	258
ENSG00000126091	ST3GAL3	ENST00000372365	ENST00000372365.5	8	NA	112	0	22
ENSG00000204049	AL391421.1	ENST00000372387	ENST00000372387.1	2		1922	1	234
ENSG00000107130	NCS1	ENST00000372398	ENST00000372398.5	8	principal1	4332	0	17
ENSG00000136878	USP20	ENST00000372429	ENST00000372429.7	26	principal1	1388	0	16
ENSG00000204055	AL158151.1	ENST00000372490	ENST00000372490.3	2		2047	1	367
ENSG00000124574	ABCC10	ENST00000372512	ENST00000372512.2	2		405	1	215
ENSG00000168612	ZSWIM1	ENST00000372520	ENST00000372520.1	3	principal1	629	1	348
ENSG00000204060	FOXO6	ENST00000372591	ENST00000372591.1	2		2398	1	423
ENSG00000281518	FOXO6	ENST00000372591	ENST00000372591.1	2		2398	1	423
ENSG00000171793	CTPS1	ENST00000372616	ENST00000372616.1	18	principal1	131	0	9
ENSG00000171793	CTPS1	ENST00000372621	ENST00000372621.8	19	principal1	917	0	9
ENSG00000101443	WFDC2	ENST00000372676	ENST00000372676.7	4	principal1	163	0	1
ENSG00000244274	DBNDD2	ENST00000372717	ENST00000372717.5	4	NA	715	0	36
ENSG00000244274	DBNDD2	ENST00000372722	ENST00000372722.7	4	NA	715	0	36
ENSG00000124157	SEMG2	ENST00000372769	ENST00000372769.3	3	principal1	212	0	44
ENSG00000124233	SEMG1	ENST00000372781	ENST00000372781.3	3	principal1	216	0	44
ENSG00000101109	STK4	ENST00000372801	ENST00000372801.5	12	NA	602	0	11
ENSG00000101104	PABPC1L	ENST00000372819	ENST00000372819.5	6		749	1	50
ENSG00000101104	PABPC1L	ENST00000372824	ENST00000372824.5	6	NA	198	0	6
ENSG00000084072	PPIE	ENST00000372830	ENST00000372830.5	11	NA	253	0	27
ENSG00000241343	RPL36A	ENST00000372849	ENST00000372849.8	6		192	2	133
ENSG00000102385	DRP2	ENST00000372916	ENST00000372916.8	16		1656	2	752
ENSG00000101076	HNF4A	ENST00000372920	ENST00000372920.1	11		2913	2	1049
ENSG00000101811	CSTF2	ENST00000372972	ENST00000372972.6	14	principal3	208	0	3
ENSG00000137413	TAF8	ENST00000372982	ENST00000372982.8	10	NA	768	0	25
ENSG00000112578	BYSL	ENST00000372996	ENST00000372996.2	6		749	1	113
ENSG00000166321	NUDT13	ENST00000372997	ENST00000372997.3	8	NA	1164	0	38
ENSG00000101049	SGK2	ENST00000373077	ENST00000373077.5	14		503	1	54
ENSG00000126733	DACH2	ENST00000373131	ENST00000373131.5	12	alternative2	539	0	42
ENSG00000116883	AL591845.1	ENST00000373137	ENST00000373137.2	2		1838	1	336
ENSG00000204091	TDRG1	ENST00000373170	ENST00000373170.2	2		1165	1	561
ENSG00000232335	AL354864.1	ENST00000373226	ENST00000373226.2	2		539	1	125
ENSG00000136877	FPGS	ENST00000373228	ENST00000373228.5	13	alternative2	241	0	11
ENSG00000160401	CFAP157	ENST00000373293	ENST00000373293.5	2		1629	1	986
ENSG00000136854	STXBP1	ENST00000373302	ENST00000373302.7	20	principal3	1958	0	16
ENSG00000072080	SPP2	ENST00000373368	ENST00000373368.5	8	principal1	116	0	10
ENSG00000094841	UPRT	ENST00000373373	ENST00000373373.8	3		168	1	125
ENSG00000094841	UPRT	ENST00000373379	ENST00000373379.5	7	NA	1223	0	27
ENSG00000255289	AC068389.3	ENST00000373384	ENST00000373384.4	2		529	1	365
ENSG00000136895	GARNL3	ENST00000373386	ENST00000373386.6	27		725	2	268
ENSG00000167081	PBX3	ENST00000373482	ENST00000373482.6	8		848	2	688
ENSG00000167081	PBX3	ENST00000373492	ENST00000373492.6	7		668	2	575
ENSG00000146192	FGD2	ENST00000373535	ENST00000373535.6	14		1725	2	1184
ENSG00000173692	PSMD1	ENST00000373635	ENST00000373635.8	24	NA	299	0	9
ENSG00000102309	PIN4	ENST00000373662	ENST00000373662.3	3		415	1	98
ENSG00000123977	DAW1	ENST00000373666	ENST00000373666.6	14		730	2	319
ENSG00000164530	PI16	ENST00000373674	ENST00000373674.3	7	principal1	470	0	18
ENSG00000204131	NHSL2	ENST00000373677	ENST00000373677.1	2		3978	1	1056
ENSG00000156711	MAPK13	ENST00000373766	ENST00000373766.9	10		5323	1	92
ENSG00000147133	TAF1	ENST00000373775	ENST00000373775.8	15		823	1	174
ENSG00000138311	ZNF365	ENST00000373784	ENST00000373784.6	5		261	2	93
ENSG00000159023	EPB41	ENST00000373798	ENST00000373798.5	21	alternative2	3234	0	6
ENSG00000159023	EPB41	ENST00000373800	ENST00000373800.7	19	alternative2	302	0	6
ENSG00000148180	GSN	ENST00000373806	ENST00000373806.1	6		676	2	447
ENSG00000119397	CNTRL	ENST00000373865	ENST00000373865.6	11	alternative2	300	1	74
ENSG00000130775	THEMIS2	ENST00000373925	ENST00000373925.5	5	NA	839	0	20
ENSG00000130775	THEMIS2	ENST00000373927	ENST00000373927.7	4	NA	687	0	20
ENSG00000117676	RPS6KA1	ENST00000374163	ENST00000374163.5	22		2528	2	1576
ENSG00000281877	RPS6KA1	ENST00000374163	ENST00000374163.5	22		2528	2	1576
ENSG00000136867	SLC31A2	ENST00000374220	ENST00000374220.3	5		1483	1	94
ENSG00000242616	GNG10	ENST00000374293	ENST00000374293.4	3	principal1	984	0	6
ENSG00000244115	DNAJC25-GNG10	ENST00000374294	ENST00000374294.3	3	principal1	964	0	6
ENSG00000204176	SYT15	ENST00000374328	ENST00000374328.3	6	NA	210	0	25
ENSG00000158813	EDA	ENST00000374548	ENST00000374548.5	2		1116	1	638
ENSG00000141562	NARF	ENST00000374611	ENST00000374611.9	12		826	2	478
ENSG00000148513	ANKRD30A	ENST00000374660	ENST00000374660.5	42	alternative2	280	1	211
ENSG00000155833	CYLC2	ENST00000374798	ENST00000374798.7	8	principal1	1054	2	890
ENSG00000066697	MSANTD3	ENST00000374885	ENST00000374885.5	4	NA	156	0	7
ENSG00000204272	NBDY	ENST00000374922	ENST00000374922.8	3	principal1	1227	2	166
ENSG00000163002	NUP35	ENST00000374930	ENST00000374930.7	8		493	2	302
ENSG00000225103	HLA-DQA2	ENST00000374940	ENST00000374940.3	5	principal1	654	0	20
ENSG00000223793	HLA-DQA2	ENST00000374940	ENST00000374940.3	5	principal1	654	0	20
ENSG00000257473	HLA-DQA2	ENST00000374940	ENST00000374940.3	5	principal1	654	0	20
ENSG00000233192	HLA-DQA2	ENST00000374940	ENST00000374940.3	5	principal1	654	0	20
ENSG00000237541	HLA-DQA2	ENST00000374940	ENST00000374940.3	5	principal1	654	0	20
ENSG00000206301	HLA-DQA2	ENST00000374940	ENST00000374940.3	5	principal1	654	0	20
ENSG00000231823	HLA-DQA2	ENST00000374940	ENST00000374940.3	5	principal1	654	0	20
ENSG00000231526	HLA-DQA2	ENST00000374940	ENST00000374940.3	5	principal1	654	0	20
ENSG00000204287	HLA-DRA	ENST00000374982	ENST00000374982.5	5	NA	406	0	11
ENSG00000228987	HLA-DRA	ENST00000374982	ENST00000374982.5	5	NA	406	0	11
ENSG00000230726	HLA-DRA	ENST00000374982	ENST00000374982.5	5	NA	406	0	11
ENSG00000206308	HLA-DRA	ENST00000374982	ENST00000374982.5	5	NA	406	0	11
ENSG00000227993	HLA-DRA	ENST00000374982	ENST00000374982.5	5	NA	406	0	11
ENSG00000226260	HLA-DRA	ENST00000374982	ENST00000374982.5	5	NA	406	0	11
ENSG00000234794	HLA-DRA	ENST00000374982	ENST00000374982.5	5	NA	406	0	11
ENSG00000277263	HLA-DRA	ENST00000374982	ENST00000374982.5	5	NA	406	0	11
ENSG00000216937	CCDC7	ENST00000375025	ENST00000375025.10	23		2539	2	2357
ENSG00000067445	TRO	ENST00000375041	ENST00000375041.6	12	alternative2	239	0	11
ENSG00000102316	MAGED2	ENST00000375058	ENST00000375058.5	13	principal2	135	0	8
ENSG00000102316	MAGED2	ENST00000375060	ENST00000375060.5	15	alternative2	140	0	8
ENSG00000102316	MAGED2	ENST00000375068	ENST00000375068.5	13	principal2	135	0	8
ENSG00000149403	GRIK4	ENST00000375081	ENST00000375081.3	2		124	1	86
ENSG00000125970	RALY	ENST00000375114	ENST00000375114.7	9	alternative2	4979	0	4
ENSG00000121350	PYROXD1	ENST00000375266	ENST00000375266.8	13		1595	2	1180
ENSG00000180901	KCTD2	ENST00000375286	ENST00000375286.7	7		3290	2	418
ENSG00000130177	CDC16	ENST00000375308	ENST00000375308.5	19	NA	150	0	38
ENSG00000130177	CDC16	ENST00000375310	ENST00000375310.5	19	NA	150	0	38
ENSG00000148120	C9orf3	ENST00000375315	ENST00000375315.6	16	principal1	541	0	4
ENSG00000165671	NSD1	ENST00000375350	ENST00000375350.3	4		247	2	137
ENSG00000198183	BPIFA1	ENST00000375413	ENST00000375413.8	9	principal2	184	0	34
ENSG00000198183	BPIFA1	ENST00000375422	ENST00000375422.6	9	principal2	221	0	34
ENSG00000171405	XAGE5	ENST00000375503	ENST00000375503.7	5		279	2	232
ENSG00000144290	SLC4A10	ENST00000375514	ENST00000375514.9	27	alternative2	2123	0	26
ENSG00000204379	XAGE1A	ENST00000375600	ENST00000375600.5	4	alternative2	140	0	29
ENSG00000179028	AC245177.1	ENST00000375625	ENST00000375625.3	2		2369	1	261
ENSG00000154545	MAGED4	ENST00000375626	ENST00000375626.7	13	principal3	220	0	8
ENSG00000068650	ATP11A	ENST00000375645	ENST00000375645.7	30	principal2	5302	0	9
ENSG00000179222	MAGED1	ENST00000375695	ENST00000375695.2	14	alternative2	217	0	8
ENSG00000179222	MAGED1	ENST00000375722	ENST00000375722.5	13	principal3	217	0	8
ENSG00000179222	MAGED1	ENST00000375772	ENST00000375772.7	13	principal3	217	0	8
ENSG00000115919	KYNU	ENST00000375773	ENST00000375773.6	12	NA	749	0	38
ENSG00000130045	NXNL2	ENST00000375855	ENST00000375855.3	3	NA	719	0	16
ENSG00000131044	TTLL9	ENST00000375921	ENST00000375921.6	18		2194	2	1260
ENSG00000131044	TTLL9	ENST00000375934	ENST00000375934.8	13		369	2	306
ENSG00000182346	DAOA	ENST00000375936	ENST00000375936.7	5	principal3	234	1	111
ENSG00000131044	TTLL9	ENST00000375938	ENST00000375938.8	17	principal1	1050	2	114
ENSG00000162438	CTRC	ENST00000375943	ENST00000375943.6	5		2914	2	246
ENSG00000144134	RABL2A	ENST00000376439	ENST00000376439.3	8	NA	58	0	16
ENSG00000226465	AL390198.1	ENST00000376445	ENST00000376445.3	2		320	1	121
ENSG00000235077	AC073842.1	ENST00000376482	ENST00000376482.3	2		342	1	74
ENSG00000276537	TTYH1	ENST00000376530	ENST00000376530.7	14	principal3	429	0	42
ENSG00000275650	TTYH1	ENST00000376530	ENST00000376530.7	14	principal3	429	0	42
ENSG00000167614	TTYH1	ENST00000376530	ENST00000376530.7	14	principal3	429	0	42
ENSG00000276887	TTYH1	ENST00000376530	ENST00000376530.7	14	principal3	429	0	42
ENSG00000015532	XYLT2	ENST00000376550	ENST00000376550.7	10		1342	1	159
ENSG00000077327	SPAG6	ENST00000376603	ENST00000376603.6	11	NA	996	0	18
ENSG00000177674	AGTRAP	ENST00000376627	ENST00000376627.6	7	NA	519	0	17
ENSG00000225201	HLA-E	ENST00000376630	ENST00000376630.4	8	principal1	1459	0	2
ENSG00000204592	HLA-E	ENST00000376630	ENST00000376630.4	8	principal1	1459	0	2
ENSG00000230254	HLA-E	ENST00000376630	ENST00000376630.4	8	principal1	1459	0	2
ENSG00000233904	HLA-E	ENST00000376630	ENST00000376630.4	8	principal1	1459	0	2
ENSG00000236632	HLA-E	ENST00000376630	ENST00000376630.4	8	principal1	1459	0	2
ENSG00000229252	HLA-E	ENST00000376630	ENST00000376630.4	8	principal1	1459	0	2
ENSG00000206493	HLA-E	ENST00000376630	ENST00000376630.4	8	principal1	1459	0	2
ENSG00000136731	UGGT1	ENST00000376723	ENST00000376723.7	41		6394	2	4682
ENSG00000102317	RBM3	ENST00000376755	ENST00000376755.1	6	principal1	427	0	23
ENSG00000102317	RBM3	ENST00000376759	ENST00000376759.7	7	principal1	1625	0	23
ENSG00000206506	HLA-G	ENST00000376815	ENST00000376815.3	5	NA	386	0	28
ENSG00000233095	HLA-G	ENST00000376815	ENST00000376815.3	5	NA	386	0	28
ENSG00000204632	HLA-G	ENST00000376815	ENST00000376815.3	5	NA	386	0	28
ENSG00000235346	HLA-G	ENST00000376815	ENST00000376815.3	5	NA	386	0	28
ENSG00000276051	HLA-G	ENST00000376815	ENST00000376815.3	5	NA	386	0	28
ENSG00000235680	HLA-G	ENST00000376815	ENST00000376815.3	5	NA	386	0	28
ENSG00000237216	HLA-G	ENST00000376815	ENST00000376815.3	5	NA	386	0	28
ENSG00000230413	HLA-G	ENST00000376815	ENST00000376815.3	5	NA	386	0	28
ENSG00000206506	HLA-G	ENST00000376818	ENST00000376818.7	6	NA	386	0	28
ENSG00000235680	HLA-G	ENST00000376818	ENST00000376818.7	6	NA	386	0	28
ENSG00000235346	HLA-G	ENST00000376818	ENST00000376818.7	6	NA	386	0	28
ENSG00000204632	HLA-G	ENST00000376818	ENST00000376818.7	6	NA	386	0	28
ENSG00000230413	HLA-G	ENST00000376818	ENST00000376818.7	6	NA	386	0	28
ENSG00000233095	HLA-G	ENST00000376818	ENST00000376818.7	6	NA	386	0	28
ENSG00000276051	HLA-G	ENST00000376818	ENST00000376818.7	6	NA	386	0	28
ENSG00000237216	HLA-G	ENST00000376818	ENST00000376818.7	6	NA	386	0	28
ENSG00000204632	HLA-G	ENST00000376828	ENST00000376828.6	8	alternative2	386	0	28
ENSG00000233095	HLA-G	ENST00000376828	ENST00000376828.6	8	alternative2	386	0	28
ENSG00000237216	HLA-G	ENST00000376828	ENST00000376828.6	8	alternative2	386	0	28
ENSG00000235680	HLA-G	ENST00000376828	ENST00000376828.6	8	alternative2	386	0	28
ENSG00000206506	HLA-G	ENST00000376828	ENST00000376828.6	8	alternative2	386	0	28
ENSG00000276051	HLA-G	ENST00000376828	ENST00000376828.6	8	alternative2	386	0	28
ENSG00000230413	HLA-G	ENST00000376828	ENST00000376828.6	8	alternative2	386	0	28
ENSG00000235346	HLA-G	ENST00000376828	ENST00000376828.6	8	alternative2	386	0	28
ENSG00000165810	BTNL9	ENST00000376841	ENST00000376841.6	11	NA	360	0	45
ENSG00000137345	MOG	ENST00000376889	ENST00000376889.3	8		1553	2	352
ENSG00000237834	MOG	ENST00000376889	ENST00000376889.3	8		1553	2	352
ENSG00000236561	MOG	ENST00000376889	ENST00000376889.3	8		1553	2	352
ENSG00000232641	MOG	ENST00000376889	ENST00000376889.3	8		1553	2	352
ENSG00000230885	MOG	ENST00000376889	ENST00000376889.3	8		1553	2	352
ENSG00000234623	MOG	ENST00000376889	ENST00000376889.3	8		1553	2	352
ENSG00000234096	MOG	ENST00000376889	ENST00000376889.3	8		1553	2	352
ENSG00000204655	MOG	ENST00000376889	ENST00000376889.3	8		1553	2	352
ENSG00000230885	MOG	ENST00000376903	ENST00000376903.4	3		402	1	293
ENSG00000234623	MOG	ENST00000376903	ENST00000376903.4	3		402	1	293
ENSG00000137345	MOG	ENST00000376903	ENST00000376903.4	3		402	1	293
ENSG00000234096	MOG	ENST00000376903	ENST00000376903.4	3		402	1	293
ENSG00000232641	MOG	ENST00000376903	ENST00000376903.4	3		402	1	293
ENSG00000236561	MOG	ENST00000376903	ENST00000376903.4	3		402	1	293
ENSG00000204655	MOG	ENST00000376903	ENST00000376903.4	3		402	1	293
ENSG00000237834	MOG	ENST00000376903	ENST00000376903.4	3		402	1	293
ENSG00000126752	SSX1	ENST00000376919	ENST00000376919.3	8	principal1	595	0	4
ENSG00000224531	SMIM13	ENST00000376935	ENST00000376935.4	3		892	1	385
ENSG00000119125	GDA	ENST00000376986	ENST00000376986.5	15	NA	360	0	37
ENSG00000155621	C9orf85	ENST00000377027	ENST00000377027.1	5		471	2	319
ENSG00000078403	MLLT10	ENST00000377072	ENST00000377072.7	24	principal3	1694	0	2
ENSG00000206471	OR2H1	ENST00000377132	ENST00000377132.1	3	principal1	593	0	13
ENSG00000229125	OR2H1	ENST00000377132	ENST00000377132.1	3	principal1	593	0	13
ENSG00000206516	OR2H1	ENST00000377132	ENST00000377132.1	3	principal1	593	0	13
ENSG00000229408	OR2H1	ENST00000377132	ENST00000377132.1	3	principal1	593	0	13
ENSG00000232984	OR2H1	ENST00000377132	ENST00000377132.1	3	principal1	593	0	13
ENSG00000224395	OR2H1	ENST00000377132	ENST00000377132.1	3	principal1	593	0	13
ENSG00000235132	OR2H1	ENST00000377132	ENST00000377132.1	3	principal1	593	0	13
ENSG00000204688	OR2H1	ENST00000377132	ENST00000377132.1	3	principal1	593	0	13
ENSG00000233566	LINC01556	ENST00000377186	ENST00000377186.3	2		466	1	150
ENSG00000206526	LINC01556	ENST00000377186	ENST00000377186.3	2		466	1	150
ENSG00000204709	LINC01556	ENST00000377186	ENST00000377186.3	2		466	1	150
ENSG00000237634	LINC01556	ENST00000377186	ENST00000377186.3	2		466	1	150
ENSG00000231041	LINC01556	ENST00000377186	ENST00000377186.3	2		466	1	150
ENSG00000237313	LINC01556	ENST00000377186	ENST00000377186.3	2		466	1	150
ENSG00000089101	CFAP61	ENST00000377308	ENST00000377308.6	10		779	2	290
ENSG00000196873	CBWD3	ENST00000377344	ENST00000377344.6	16		1287	2	802
ENSG00000196873	CBWD3	ENST00000377349	ENST00000377349.6	4		1139	2	162
ENSG00000147996	CBWD5	ENST00000377389	ENST00000377389.5	16		1166	2	1002
ENSG00000125821	DTD1	ENST00000377452	ENST00000377452.3	6	principal1	577	0	19
ENSG00000204792	LINC01291	ENST00000377469	ENST00000377469.1	2		3662	1	3298
ENSG00000154537	FAM27C	ENST00000377542	ENST00000377542.3	2		616	1	215
ENSG00000112763	BTN2A1	ENST00000377600	ENST00000377600.6	9		2282	2	627
ENSG00000204852	TCTN1	ENST00000377654	ENST00000377654.4	14	alternative2	87	0	1
ENSG00000204860	FAM201A	ENST00000377680	ENST00000377680.3	2		3437	1	278
ENSG00000174437	ATP2A2	ENST00000377685	ENST00000377685.9	20		5056	2	4290
ENSG00000186470	BTN3A2	ENST00000377708	ENST00000377708.6	11	principal3	474	2	34
ENSG00000204876	AC021218.1	ENST00000377722	ENST00000377722.2	2		2536	1	644
ENSG00000180573	HIST1H2AC	ENST00000377791	ENST00000377791.3	2	principal1	1173	1	124
ENSG00000070814	TCOF1	ENST00000377797	ENST00000377797.7	27	alternative2	520	0	22
ENSG00000104415	WISP1	ENST00000377862	ENST00000377862.6	3		1102	1	152
ENSG00000083544	TDRD3	ENST00000377881	ENST00000377881.6	14	NA	266	0	9
ENSG00000135093	USP30	ENST00000377883	ENST00000377883.7	9		622	2	547
ENSG00000083544	TDRD3	ENST00000377894	ENST00000377894.6	14	NA	271	0	9
ENSG00000213199	ASIC3	ENST00000377904	ENST00000377904.8	9		504	2	323
ENSG00000011523	CEP68	ENST00000377990	ENST00000377990.6	7	principal3	3370	0	4
ENSG00000204936	CD177	ENST00000378012	ENST00000378012.3	9		1074	2	789
ENSG00000204946	ZNF783	ENST00000378052	ENST00000378052.5	14		1867	2	1616
ENSG00000101247	NDUFAF5	ENST00000378081	ENST00000378081.9	12		1543	2	239
ENSG00000176124	DLEU1	ENST00000378180	ENST00000378180.8	2		981	1	387
ENSG00000196581	AJAP1	ENST00000378190	ENST00000378190.7	6	principal1	453	1	59
ENSG00000196581	AJAP1	ENST00000378191	ENST00000378191.4	6	principal1	10049	1	59
ENSG00000169598	DFFB	ENST00000378206	ENST00000378206.5	7		2512	2	589
ENSG00000078900	TP73	ENST00000378280	ENST00000378280.5	11	alternative2	547	0	1
ENSG00000167578	RAB4B	ENST00000378307	ENST00000378307.9	7		457	2	136
ENSG00000152455	SUV39H2	ENST00000378331	ENST00000378331.5	5		2752	2	842
ENSG00000205018	AC092384.1	ENST00000378347	ENST00000378347.2	2		1812	1	544
ENSG00000156298	TSPAN7	ENST00000378482	ENST00000378482.6	8	principal1	982	0	7
ENSG00000257127	CLLU1	ENST00000378485	ENST00000378485.1	2		2809	1	888
ENSG00000157916	RER1	ENST00000378512	ENST00000378512.5	7	NA	764	0	47
ENSG00000157916	RER1	ENST00000378513	ENST00000378513.7	6	NA	2455	0	47
ENSG00000134574	DDB2	ENST00000378601	ENST00000378601.7	9		711	2	321
ENSG00000147036	LANCL3	ENST00000378621	ENST00000378621.7	6	NA	8829	0	19
ENSG00000182621	PLCB1	ENST00000378641	ENST00000378641.7	33	alternative1	3287	0	19
ENSG00000128596	CCDC136	ENST00000378685	ENST00000378685.8	10	alternative2	334	0	5
ENSG00000172201	ID4	ENST00000378700	ENST00000378700.7	3	principal1	1489	0	14
ENSG00000127328	RAB3IP	ENST00000378809	ENST00000378809.8	10		451	2	133
ENSG00000105668	UPK1A	ENST00000379013	ENST00000379013.6	8	NA	194	0	8
ENSG00000170919	TPT1-AS1	ENST00000379050	ENST00000379050.2	2		631	1	114
ENSG00000196391	ZNF774	ENST00000379090	ENST00000379090.9	5	NA	5258	0	44
ENSG00000162572	SCNN1D	ENST00000379101	ENST00000379101.8	17		1091	2	971
ENSG00000103064	SLC7A6	ENST00000379152	ENST00000379152.7	11		4190	2	861
ENSG00000124523	SIRT5	ENST00000379250	ENST00000379250.10	9		3252	2	483
ENSG00000136404	TM6SF1	ENST00000379384	ENST00000379384.9	10		1373	2	572
ENSG00000136404	TM6SF1	ENST00000379390	ENST00000379390.10	7	NA	962	0	34
ENSG00000169876	MUC17	ENST00000379439	ENST00000379439.3	12		1236	2	499
ENSG00000164334	FAM170A	ENST00000379555	ENST00000379555.7	4		175	1	52
ENSG00000158019	BABAM2	ENST00000379632	ENST00000379632.6	14	NA	481	0	29
ENSG00000184206	GOLGA6L4	ENST00000379674	ENST00000379674.4	2		470	1	166
ENSG00000170525	PFKFB3	ENST00000379785	ENST00000379785.5	17	alternative2	205	0	9
ENSG00000282230	ADAM9	ENST00000379917	ENST00000379917.7	21		1830	2	292
ENSG00000168615	ADAM9	ENST00000379917	ENST00000379917.7	21		1830	2	292
ENSG00000205726	ITSN1	ENST00000379960	ENST00000379960.9	20		2274	2	2079
ENSG00000058091	CDK14	ENST00000380050	ENST00000380050.7	15	principal1	3454	0	28
ENSG00000105793	GTPBP10	ENST00000380058	ENST00000380058.7	9		6527	2	405
ENSG00000138100	TRIM54	ENST00000380075	ENST00000380075.6	9	principal1	550	0	1
ENSG00000050426	LETMD1	ENST00000380135	ENST00000380135.7	5		1109	1	106
ENSG00000205456	TP53TG3D	ENST00000380148	ENST00000380148.6	4		1449	2	420
ENSG00000104691	UBXN8	ENST00000380154	ENST00000380154.9	8		1479	2	699
ENSG00000028528	SNX1	ENST00000380285	ENST00000380285.7	15		7787	2	1123
ENSG00000169239	CA5B	ENST00000380313	ENST00000380313.1	2		510	1	246
ENSG00000138613	APH1B	ENST00000380340	ENST00000380340.8	7		612	2	424
ENSG00000282034	AC106886.5	ENST00000380361	ENST00000380361.7	31	principal1	2530	2	1142
ENSG00000177627	C12orf54	ENST00000380491	ENST00000380491.7	9		478	2	317
ENSG00000169592	INO80E	ENST00000380503	ENST00000380503.7	2		435	1	174
ENSG00000138675	FGF5	ENST00000380628	ENST00000380628.3	2		390	1	355
ENSG00000185437	SH3BGR	ENST00000380631	ENST00000380631.5	7	NA	154	0	34
ENSG00000185437	SH3BGR	ENST00000380634	ENST00000380634.5	7	NA	302	0	34
ENSG00000185437	SH3BGR	ENST00000380637	ENST00000380637.7	7	NA	453	0	34
ENSG00000088881	EBF4	ENST00000380648	ENST00000380648.8	18	NA	845	0	5
ENSG00000005302	MSL3	ENST00000380691	ENST00000380691.2	4		238	1	126
ENSG00000172062	SMN1	ENST00000380707	ENST00000380707.8	9	principal3	577	0	3
ENSG00000275349	SMN1	ENST00000380707	ENST00000380707.8	9	principal3	577	0	3
ENSG00000205559	CHKB-AS1	ENST00000380711	ENST00000380711.3	2		578	1	298
ENSG00000273772	SMN2	ENST00000380742	ENST00000380742.8	8	alternative2	577	0	3
ENSG00000277773	SMN2	ENST00000380742	ENST00000380742.8	8	alternative2	577	0	3
ENSG00000205571	SMN2	ENST00000380742	ENST00000380742.8	8	alternative2	577	0	3
ENSG00000273772	SMN2	ENST00000380743	ENST00000380743.8	9	principal4	577	0	3
ENSG00000205571	SMN2	ENST00000380743	ENST00000380743.8	9	principal4	577	0	3
ENSG00000277773	SMN2	ENST00000380743	ENST00000380743.8	9	principal4	577	0	3
ENSG00000138092	CENPO	ENST00000380834	ENST00000380834.6	8	principal3	3058	0	35
ENSG00000205629	LCMT1	ENST00000380962	ENST00000380962.9	12		1070	2	839
ENSG00000100416	TRMU	ENST00000381021	ENST00000381021.7	10		1190	2	694
ENSG00000205649	HTN3	ENST00000381057	ENST00000381057.3	5	alternative2	296	0	33
ENSG00000282967	HTN3	ENST00000381057	ENST00000381057.3	5	alternative2	296	0	33
ENSG00000282891	STATH	ENST00000381060	ENST00000381060.2	5	alternative2	300	0	33
ENSG00000126549	STATH	ENST00000381060	ENST00000381060.2	5	alternative2	300	0	33
ENSG00000205653	AL035696.1	ENST00000381078	ENST00000381078.1	2		2007	1	1101
ENSG00000237945	LINC00649	ENST00000381181	ENST00000381181.1	2		2261	1	367
ENSG00000205726	ITSN1	ENST00000381285	ENST00000381285.8	38		3205	2	2051
ENSG00000099869	IGF2-AS	ENST00000381363	ENST00000381363.4	2		1867	1	304
ENSG00000125834	STK35	ENST00000381482	ENST00000381482.7	4	principal1	4809	0	37
ENSG00000205745	AC083864.1	ENST00000381493	ENST00000381493.2	2		1497	1	232
ENSG00000198223	CSF2RA	ENST00000381500	ENST00000381500.6	10	NA	263	0	26
ENSG00000214026	MRPL23	ENST00000381519	ENST00000381519.5	6	principal1	96	0	28
ENSG00000158806	NPM2	ENST00000381530	ENST00000381530.9	8	alternative2	282	0	22
ENSG00000187258	NPSR1	ENST00000381544	ENST00000381544.6	8		858	2	444
ENSG00000275796	NLRP2	ENST00000381637	ENST00000381637.3	3		377	1	192
ENSG00000273992	NLRP2	ENST00000381637	ENST00000381637.3	3		377	1	192
ENSG00000275843	NLRP2	ENST00000381637	ENST00000381637.3	3		377	1	192
ENSG00000278789	NLRP2	ENST00000381637	ENST00000381637.3	3		377	1	192
ENSG00000275399	NLRP2	ENST00000381637	ENST00000381637.3	3		377	1	192
ENSG00000275082	NLRP2	ENST00000381637	ENST00000381637.3	3		377	1	192
ENSG00000277060	NLRP2	ENST00000381637	ENST00000381637.3	3		377	1	192
ENSG00000278682	NLRP2	ENST00000381637	ENST00000381637.3	3		377	1	192
ENSG00000274638	NLRP2	ENST00000381637	ENST00000381637.3	3		377	1	192
ENSG00000022556	NLRP2	ENST00000381637	ENST00000381637.3	3		377	1	192
ENSG00000182378	PLCXD1	ENST00000381663	ENST00000381663.8	8	principal1	647	1	130
ENSG00000205777	GAGE1	ENST00000381709	ENST00000381709.6	6		2598	1	54
ENSG00000140382	HMG20A	ENST00000381714	ENST00000381714.7	11	principal1	2640	0	6
ENSG00000130592	LSP1	ENST00000381775	ENST00000381775.5	12	alternative2	504	0	13
ENSG00000175575	PAAF1	ENST00000381783	ENST00000381783.4	2		2020	1	95
ENSG00000179583	CIITA	ENST00000381835	ENST00000381835.9	18	NA	582	0	22
ENSG00000125818	PSMF1	ENST00000381898	ENST00000381898.5	5	NA	258	0	14
ENSG00000131969	ABHD12B	ENST00000382029	ENST00000382029.7	12		1382	2	750
ENSG00000100284	TOM1	ENST00000382034	ENST00000382034.9	10		610	2	176
ENSG00000205858	LRRC72	ENST00000382124	ENST00000382124.7	4		207	1	141
ENSG00000273167	AL359736.1	ENST00000382141	ENST00000382141.4	16	principal1	261	2	225
ENSG00000125826	RBCK1	ENST00000382214	ENST00000382214.7	12		1033	2	416
ENSG00000159110	IFNAR2	ENST00000382238	ENST00000382238.6	10		420	2	357
ENSG00000173253	DMRT2	ENST00000382255	ENST00000382255.7	6	alternative2	1357	0	25
ENSG00000205944	DAZ2	ENST00000382294	ENST00000382294.6	16	alternative2	1892	0	35
ENSG00000205916	DAZ4	ENST00000382296	ENST00000382296.4	26	principal5	92	0	35
ENSG00000205944	DAZ2	ENST00000382306	ENST00000382306.6	23	alternative2	1892	0	35
ENSG00000205916	DAZ4	ENST00000382314	ENST00000382314.6	24	alternative2	1888	0	35
ENSG00000263140	C21orf62-AS1	ENST00000382377	ENST00000382377.3	2		917	1	148
ENSG00000205930	C21orf62-AS1	ENST00000382377	ENST00000382377.3	2		917	1	148
ENSG00000183795	BPY2B	ENST00000382392	ENST00000382392.5	9	principal1	553	2	231
ENSG00000205944	DAZ2	ENST00000382424	ENST00000382424.8	24	alternative2	1892	0	35
ENSG00000205944	DAZ2	ENST00000382431	ENST00000382431.8	21	alternative2	1892	0	35
ENSG00000205916	DAZ4	ENST00000382432	ENST00000382432.9	24	NA	535	0	35
ENSG00000205944	DAZ2	ENST00000382433	ENST00000382433.4	24	alternative2	535	0	35
ENSG00000205944	DAZ2	ENST00000382440	ENST00000382440.5	28	principal5	1888	0	35
ENSG00000205944	DAZ2	ENST00000382449	ENST00000382449.5	23	alternative2	1892	0	35
ENSG00000179010	MRFAP1	ENST00000382581	ENST00000382581.4	2	principal1	1028	0	12
ENSG00000242875	RBMY1B	ENST00000382639	ENST00000382639.7	11		1345	2	768
ENSG00000180185	FAHD1	ENST00000382666	ENST00000382666.5	3	NA	954	0	8
ENSG00000166984	TCP10L2	ENST00000382669	ENST00000382669.4	2		731	1	65
ENSG00000185627	PSMD13	ENST00000382671	ENST00000382671.8	12		1258	2	781
ENSG00000229549	TSPY8	ENST00000383000	ENST00000383000.1	6	alternative2	240	0	30
ENSG00000233803	TSPY4	ENST00000383008	ENST00000383008.1	6	alternative2	240	0	30
ENSG00000168757	TSPY2	ENST00000383042	ENST00000383042.1	6	alternative2	240	0	30
ENSG00000229295	HLA-DPB1	ENST00000383102	ENST00000383102.6	6	NA	667	0	4
ENSG00000215048	HLA-DPB1	ENST00000383102	ENST00000383102.6	6	NA	667	0	4
ENSG00000237710	HLA-DPB1	ENST00000383102	ENST00000383102.6	6	NA	667	0	4
ENSG00000230708	HLA-DPB1	ENST00000383102	ENST00000383102.6	6	NA	667	0	4
ENSG00000226826	HLA-DPB1	ENST00000383102	ENST00000383102.6	6	NA	667	0	4
ENSG00000230763	HLA-DPB1	ENST00000383102	ENST00000383102.6	6	NA	667	0	4
ENSG00000223865	HLA-DPB1	ENST00000383102	ENST00000383102.6	6	NA	667	0	4
ENSG00000236693	HLA-DPB1	ENST00000383102	ENST00000383102.6	6	NA	667	0	4
ENSG00000234794	HLA-DRA	ENST00000383127	ENST00000383127.6	5	NA	406	0	11
ENSG00000277263	HLA-DRA	ENST00000383127	ENST00000383127.6	5	NA	406	0	11
ENSG00000204287	HLA-DRA	ENST00000383127	ENST00000383127.6	5	NA	406	0	11
ENSG00000228987	HLA-DRA	ENST00000383127	ENST00000383127.6	5	NA	406	0	11
ENSG00000206308	HLA-DRA	ENST00000383127	ENST00000383127.6	5	NA	406	0	11
ENSG00000227993	HLA-DRA	ENST00000383127	ENST00000383127.6	5	NA	406	0	11
ENSG00000230726	HLA-DRA	ENST00000383127	ENST00000383127.6	5	NA	406	0	11
ENSG00000226260	HLA-DRA	ENST00000383127	ENST00000383127.6	5	NA	406	0	11
ENSG00000206305	HLA-DQA1	ENST00000383251	ENST00000383251.6	5	NA	655	0	20
ENSG00000236418	HLA-DQA1	ENST00000383251	ENST00000383251.6	5	NA	655	0	20
ENSG00000232062	HLA-DQA1	ENST00000383251	ENST00000383251.6	5	NA	655	0	20
ENSG00000196735	HLA-DQA1	ENST00000383251	ENST00000383251.6	5	NA	655	0	20
ENSG00000228284	HLA-DQA1	ENST00000383251	ENST00000383251.6	5	NA	655	0	20
ENSG00000225890	HLA-DQA1	ENST00000383251	ENST00000383251.6	5	NA	655	0	20
ENSG00000230726	HLA-DRA	ENST00000383258	ENST00000383258.3	5	NA	406	0	11
ENSG00000228987	HLA-DRA	ENST00000383258	ENST00000383258.3	5	NA	406	0	11
ENSG00000277263	HLA-DRA	ENST00000383258	ENST00000383258.3	5	NA	406	0	11
ENSG00000234794	HLA-DRA	ENST00000383258	ENST00000383258.3	5	NA	406	0	11
ENSG00000227993	HLA-DRA	ENST00000383258	ENST00000383258.3	5	NA	406	0	11
ENSG00000204287	HLA-DRA	ENST00000383258	ENST00000383258.3	5	NA	406	0	11
ENSG00000206308	HLA-DRA	ENST00000383258	ENST00000383258.3	5	NA	406	0	11
ENSG00000226260	HLA-DRA	ENST00000383258	ENST00000383258.3	5	NA	406	0	11
ENSG00000277263	HLA-DRA	ENST00000383259	ENST00000383259.6	5	NA	406	0	11
ENSG00000234794	HLA-DRA	ENST00000383259	ENST00000383259.6	5	NA	406	0	11
ENSG00000230726	HLA-DRA	ENST00000383259	ENST00000383259.6	5	NA	406	0	11
ENSG00000227993	HLA-DRA	ENST00000383259	ENST00000383259.6	5	NA	406	0	11
ENSG00000204287	HLA-DRA	ENST00000383259	ENST00000383259.6	5	NA	406	0	11
ENSG00000226260	HLA-DRA	ENST00000383259	ENST00000383259.6	5	NA	406	0	11
ENSG00000228987	HLA-DRA	ENST00000383259	ENST00000383259.6	5	NA	406	0	11
ENSG00000206308	HLA-DRA	ENST00000383259	ENST00000383259.6	5	NA	406	0	11
ENSG00000232758	HCG27	ENST00000383331	ENST00000383331.4	2		1720	1	123
ENSG00000231281	HCG27	ENST00000383331	ENST00000383331.4	2		1720	1	123
ENSG00000206344	HCG27	ENST00000383331	ENST00000383331.4	2		1720	1	123
ENSG00000223577	HCG27	ENST00000383331	ENST00000383331.4	2		1720	1	123
ENSG00000220890	HCG27	ENST00000383331	ENST00000383331.4	2		1720	1	123
ENSG00000234079	HCG27	ENST00000383331	ENST00000383331.4	2		1720	1	123
ENSG00000238148	HCG27	ENST00000383331	ENST00000383331.4	2		1720	1	123
ENSG00000141401	IMPA2	ENST00000383376	ENST00000383376.9	7		1163	2	491
ENSG00000229408	OR2H1	ENST00000383550	ENST00000383550.3	3	NA	593	0	13
ENSG00000206516	OR2H1	ENST00000383550	ENST00000383550.3	3	NA	593	0	13
ENSG00000206471	OR2H1	ENST00000383550	ENST00000383550.3	3	NA	593	0	13
ENSG00000235132	OR2H1	ENST00000383550	ENST00000383550.3	3	NA	593	0	13
ENSG00000229125	OR2H1	ENST00000383550	ENST00000383550.3	3	NA	593	0	13
ENSG00000224395	OR2H1	ENST00000383550	ENST00000383550.3	3	NA	593	0	13
ENSG00000232984	OR2H1	ENST00000383550	ENST00000383550.3	3	NA	593	0	13
ENSG00000204688	OR2H1	ENST00000383550	ENST00000383550.3	3	NA	593	0	13
ENSG00000236632	HLA-E	ENST00000383597	ENST00000383597.6	8	NA	1459	0	2
ENSG00000225201	HLA-E	ENST00000383597	ENST00000383597.6	8	NA	1459	0	2
ENSG00000206493	HLA-E	ENST00000383597	ENST00000383597.6	8	NA	1459	0	2
ENSG00000230254	HLA-E	ENST00000383597	ENST00000383597.6	8	NA	1459	0	2
ENSG00000204592	HLA-E	ENST00000383597	ENST00000383597.6	8	NA	1459	0	2
ENSG00000229252	HLA-E	ENST00000383597	ENST00000383597.6	8	NA	1459	0	2
ENSG00000233904	HLA-E	ENST00000383597	ENST00000383597.6	8	NA	1459	0	2
ENSG00000237216	HLA-G	ENST00000383621	ENST00000383621.8	7	NA	402	0	28
ENSG00000276051	HLA-G	ENST00000383621	ENST00000383621.8	7	NA	402	0	28
ENSG00000204632	HLA-G	ENST00000383621	ENST00000383621.8	7	NA	402	0	28
ENSG00000206506	HLA-G	ENST00000383621	ENST00000383621.8	7	NA	402	0	28
ENSG00000230413	HLA-G	ENST00000383621	ENST00000383621.8	7	NA	402	0	28
ENSG00000235346	HLA-G	ENST00000383621	ENST00000383621.8	7	NA	402	0	28
ENSG00000235680	HLA-G	ENST00000383621	ENST00000383621.8	7	NA	402	0	28
ENSG00000233095	HLA-G	ENST00000383621	ENST00000383621.8	7	NA	402	0	28
ENSG00000237216	HLA-G	ENST00000383622	ENST00000383622.8	5	NA	402	0	28
ENSG00000204632	HLA-G	ENST00000383622	ENST00000383622.8	5	NA	402	0	28
ENSG00000230413	HLA-G	ENST00000383622	ENST00000383622.8	5	NA	402	0	28
ENSG00000206506	HLA-G	ENST00000383622	ENST00000383622.8	5	NA	402	0	28
ENSG00000233095	HLA-G	ENST00000383622	ENST00000383622.8	5	NA	402	0	28
ENSG00000235346	HLA-G	ENST00000383622	ENST00000383622.8	5	NA	402	0	28
ENSG00000276051	HLA-G	ENST00000383622	ENST00000383622.8	5	NA	402	0	28
ENSG00000235680	HLA-G	ENST00000383622	ENST00000383622.8	5	NA	402	0	28
ENSG00000204632	HLA-G	ENST00000383623	ENST00000383623.8	6	NA	402	0	28
ENSG00000230413	HLA-G	ENST00000383623	ENST00000383623.8	6	NA	402	0	28
ENSG00000235680	HLA-G	ENST00000383623	ENST00000383623.8	6	NA	402	0	28
ENSG00000233095	HLA-G	ENST00000383623	ENST00000383623.8	6	NA	402	0	28
ENSG00000206506	HLA-G	ENST00000383623	ENST00000383623.8	6	NA	402	0	28
ENSG00000237216	HLA-G	ENST00000383623	ENST00000383623.8	6	NA	402	0	28
ENSG00000276051	HLA-G	ENST00000383623	ENST00000383623.8	6	NA	402	0	28
ENSG00000235346	HLA-G	ENST00000383623	ENST00000383623.8	6	NA	402	0	28
ENSG00000229125	OR2H1	ENST00000383644	ENST00000383644.2	3	NA	593	0	13
ENSG00000206516	OR2H1	ENST00000383644	ENST00000383644.2	3	NA	593	0	13
ENSG00000235132	OR2H1	ENST00000383644	ENST00000383644.2	3	NA	593	0	13
ENSG00000204688	OR2H1	ENST00000383644	ENST00000383644.2	3	NA	593	0	13
ENSG00000232984	OR2H1	ENST00000383644	ENST00000383644.2	3	NA	593	0	13
ENSG00000224395	OR2H1	ENST00000383644	ENST00000383644.2	3	NA	593	0	13
ENSG00000229408	OR2H1	ENST00000383644	ENST00000383644.2	3	NA	593	0	13
ENSG00000206471	OR2H1	ENST00000383644	ENST00000383644.2	3	NA	593	0	13
ENSG00000168297	PXK	ENST00000383716	ENST00000383716.7	19	NA	1388	0	13
ENSG00000174738	NR1D2	ENST00000383773	ENST00000383773.8	9		1698	2	423
ENSG00000163701	IL17RE	ENST00000383815	ENST00000383815.7	15		2164	2	1016
ENSG00000178031	ADAMTSL1	ENST00000388710	ENST00000388710.8	6		236	1	68
ENSG00000138756	BMP2K	ENST00000389010	ENST00000389010.7	15		1471	2	769
ENSG00000246705	H2AFJ	ENST00000389078	ENST00000389078.3	2		343	1	52
ENSG00000204764	RANBP17	ENST00000389118	ENST00000389118.8	30		1820	2	1723
ENSG00000205423	CNEP1R1	ENST00000389134	ENST00000389134.9	6		302	2	118
ENSG00000196277	GRM7	ENST00000389335	ENST00000389335.7	11		135	1	81
ENSG00000109794	FAM149A	ENST00000389354	ENST00000389354.6	14	alternative2	391	2	164
ENSG00000175267	VWA3A	ENST00000389398	ENST00000389398.9	34	principal1	949	0	14
ENSG00000283835	VWA3A	ENST00000389398	ENST00000389398.9	34	principal1	949	0	14
ENSG00000159335	PTMS	ENST00000389462	ENST00000389462.8	5	NA	127	0	20
ENSG00000167419	LPO	ENST00000389576	ENST00000389576.4	7		1588	2	856
ENSG00000196553	CCDC196	ENST00000389594	ENST00000389594.7	10		411	2	211
ENSG00000126214	KLC1	ENST00000389744	ENST00000389744.8	15	principal3	1298	0	18
ENSG00000241484	ARHGAP8	ENST00000389772	ENST00000389772.8	10		1316	2	806
ENSG00000203288	TDRKH-AS1	ENST00000389897	ENST00000389897.3	2		992	1	404
ENSG00000255073	ZFP91-CNTF	ENST00000389919	ENST00000389919.8	13	principal5	619	1	86
ENSG00000152292	SH2D6	ENST00000389938	ENST00000389938.6	21	principal1	229	0	12
ENSG00000144535	DIS3L2	ENST00000390005	ENST00000390005.9	21		1293	2	563
ENSG00000211829	TRDC	ENST00000390477	ENST00000390477.2	4	principal1	256	0	1
ENSG00000137814	HAUS2	ENST00000391623	ENST00000391623.8	6		2536	2	212
ENSG00000212939	Z97192.1	ENST00000391625	ENST00000391625.2	2		3894	1	72
ENSG00000280741	LINC00685	ENST00000391707	ENST00000391707.7	2		428	1	259
ENSG00000226179	LINC00685	ENST00000391707	ENST00000391707.7	2		428	1	259
ENSG00000275650	TTYH1	ENST00000391739	ENST00000391739.7	9		3563	2	950
ENSG00000276537	TTYH1	ENST00000391739	ENST00000391739.7	9		3563	2	950
ENSG00000276887	TTYH1	ENST00000391739	ENST00000391739.7	9		3563	2	950
ENSG00000167614	TTYH1	ENST00000391739	ENST00000391739.7	9		3563	2	950
ENSG00000170906	NDUFA3	ENST00000391762	ENST00000391762.5	5	NA	189	0	38
ENSG00000276061	NDUFA3	ENST00000391762	ENST00000391762.5	5	NA	189	0	38
ENSG00000167555	ZNF528	ENST00000391788	ENST00000391788.6	8	NA	3314	0	34
ENSG00000104894	CD37	ENST00000391859	ENST00000391859.6	9		948	2	596
ENSG00000176920	FUT2	ENST00000391876	ENST00000391876.5	3	principal1	518	1	220
ENSG00000143753	DEGS1	ENST00000391877	ENST00000391877.3	4	principal1	302	0	40
ENSG00000197520	FAM177B	ENST00000391880	ENST00000391880.6	6		1365	1	480
ENSG00000105443	CYTH2	ENST00000391881	ENST00000391881.7	12		480	2	237
ENSG00000198625	MDM4	ENST00000391947	ENST00000391947.6	10		9419	2	412
ENSG00000104859	CLASRP	ENST00000391952	ENST00000391952.7	21		355	2	201
ENSG00000142330	CAPN10	ENST00000391983	ENST00000391983.7	12		644	2	185
ENSG00000281089	ATG16L1	ENST00000392021	ENST00000392021.7	18		3029	2	1611
ENSG00000085978	ATG16L1	ENST00000392021	ENST00000392021.7	18		3029	2	1611
ENSG00000116260	QSOX1	ENST00000392029	ENST00000392029.6	8		569	2	446
ENSG00000196387	ZNF140	ENST00000392041	ENST00000392041.8	6		139	1	80
ENSG00000218739	CEBPZOS	ENST00000392061	ENST00000392061.6	5	principal1	438	0	2
ENSG00000112562	SMOC2	ENST00000392100	ENST00000392100.6	4		196	2	113
ENSG00000187446	CHP1	ENST00000392151	ENST00000392151.6	6		469	1	85
ENSG00000213782	DDX47	ENST00000392155	ENST00000392155.2	2		561	1	431
ENSG00000162755	KLHDC9	ENST00000392192	ENST00000392192.6	4	alternative2	324	0	38
ENSG00000009765	IYD	ENST00000392256	ENST00000392256.6	6	NA	59	0	4
ENSG00000064012	CASP8	ENST00000392258	ENST00000392258.7	8	NA	112	0	29
ENSG00000198836	OPA1	ENST00000392438	ENST00000392438.7	29	alternative1	3223	0	5
ENSG00000170144	HNRNPA3	ENST00000392524	ENST00000392524.6	11	principal3	693	0	15
ENSG00000213145	CRIP1	ENST00000392531	ENST00000392531.3	6	principal1	134	0	5
ENSG00000135119	RNFT2	ENST00000392549	ENST00000392549.6	12	principal1	1328	0	36
ENSG00000184887	BTBD6	ENST00000392553	ENST00000392553.2	2		948	1	291
ENSG00000203485	INF2	ENST00000392634	ENST00000392634.8	23	principal3	810	0	1
ENSG00000108946	PRKAR1A	ENST00000392710	ENST00000392710.8	11		3071	2	588
ENSG00000105982	RNF32	ENST00000392747	ENST00000392747.6	9		1383	2	671
ENSG00000142230	SAE1	ENST00000392776	ENST00000392776.3	8	NA	1014	0	2
ENSG00000187123	LYPD6	ENST00000392854	ENST00000392854.4	8		857	2	429
ENSG00000160654	CD3G	ENST00000392883	ENST00000392883.6	6	NA	682	0	18
ENSG00000185480	PARPBP	ENST00000392909	ENST00000392909.7	5		314	1	60
ENSG00000262139	ANO4	ENST00000392977	ENST00000392977.7	28	alternative1	431	0	4
ENSG00000151572	ANO4	ENST00000392977	ENST00000392977.7	28	alternative1	431	0	4
ENSG00000262139	ANO4	ENST00000392979	ENST00000392979.7	27	principal3	785	0	4
ENSG00000151572	ANO4	ENST00000392979	ENST00000392979.7	27	principal3	785	0	4
ENSG00000170836	PPM1D	ENST00000392995	ENST00000392995.7	7		1557	1	78
ENSG00000152578	GRIA4	ENST00000393127	ENST00000393127.6	17	alternative1	2520	0	2
ENSG00000144134	RABL2A	ENST00000393165	ENST00000393165.7	10	alternative2	218	0	16
ENSG00000144134	RABL2A	ENST00000393166	ENST00000393166.7	10	principal3	218	0	16
ENSG00000135968	GCC2	ENST00000393321	ENST00000393321.2	9		622	2	324
ENSG00000135679	MDM2	ENST00000393417	ENST00000393417.7	12		1357	2	774
ENSG00000127314	RAP1B	ENST00000393436	ENST00000393436.9	8	principal1	1273	0	30
ENSG00000166167	BTRC	ENST00000393441	ENST00000393441.8	14	alternative1	4196	0	31
ENSG00000176783	RUFY1	ENST00000393448	ENST00000393448.6	16		1347	2	667
ENSG00000284260	RUFY1	ENST00000393448	ENST00000393448.6	16		1347	2	667
ENSG00000198336	MYL4	ENST00000393450	ENST00000393450.5	7	principal1	186	0	15
ENSG00000042088	TDP1	ENST00000393452	ENST00000393452.7	18	alternative2	301	0	29
ENSG00000144191	CNGA3	ENST00000393503	ENST00000393503.2	2		569	1	454
ENSG00000106976	DNM1	ENST00000393594	ENST00000393594.7	23	alternative1	606	0	15
ENSG00000063761	ADCK1	ENST00000393639	ENST00000393639.8	9		506	2	308
ENSG00000137522	RNF121	ENST00000393711	ENST00000393711.7	6		231	2	206
ENSG00000137522	RNF121	ENST00000393713	ENST00000393713.7	7	NA	1428	0	25
ENSG00000102908	NFAT5	ENST00000393742	ENST00000393742.6	15	alternative2	8315	0	8
ENSG00000120251	GRIA2	ENST00000393815	ENST00000393815.6	16	NA	2638	0	3
ENSG00000168256	NKIRAS2	ENST00000393879	ENST00000393879.3	2		4213	1	2225
ENSG00000113328	CCNG1	ENST00000393929	ENST00000393929.5	8	principal1	1344	0	3
ENSG00000196155	PLEKHG4	ENST00000393966	ENST00000393966.1	10		1451	2	1198
ENSG00000085514	PILRA	ENST00000394000	ENST00000394000.6	5	alternative2	252	0	8
ENSG00000221838	AP4M1	ENST00000394061	ENST00000394061.7	7		452	2	415
ENSG00000137161	CNPY3	ENST00000394142	ENST00000394142.7	6		143	1	62
ENSG00000197037	ZSCAN25	ENST00000394150	ENST00000394150.5	8		2034	2	320
ENSG00000254907	AC087276.2	ENST00000394183	ENST00000394183.2	2		183	1	51
ENSG00000141738	GRB7	ENST00000394204	ENST00000394204.1	13	NA	273	0	20
ENSG00000134115	CNTN6	ENST00000394261	ENST00000394261.2	8		1117	2	636
ENSG00000054611	TBC1D22A	ENST00000394449	ENST00000394449.6	12		1230	2	640
ENSG00000164100	NDST3	ENST00000394488	ENST00000394488.2	2		2184	1	294
ENSG00000162664	ZNF326	ENST00000394583	ENST00000394583.7	10		1648	2	775
ENSG00000108688	CCL7	ENST00000394627	ENST00000394627.5	3	NA	383	0	1
ENSG00000109475	RPL34	ENST00000394668	ENST00000394668.2	6	principal1	433	0	41
ENSG00000113119	TMCO6	ENST00000394669	ENST00000394669.8	3		178	1	62
ENSG00000126653	NSRP1	ENST00000394826	ENST00000394826.8	7		1623	2	493
ENSG00000185947	ZNF267	ENST00000394846	ENST00000394846.7	5	NA	286	0	36
ENSG00000236756	DNAJC9-AS1	ENST00000394864	ENST00000394864.2	2		635	1	86
ENSG00000076604	TRAF4	ENST00000394925	ENST00000394925.5	2		702	1	201
ENSG00000163104	SMARCAD1	ENST00000394961	ENST00000394961.6	25		3357	2	2930
ENSG00000103496	STX4	ENST00000394998	ENST00000394998.5	12	NA	267	0	15
ENSG00000171703	TCEA2	ENST00000395053	ENST00000395053.7	8		849	2	674
ENSG00000197283	SYNGAP1	ENST00000395071	ENST00000395071.6	20		701	1	65
ENSG00000227460	SYNGAP1	ENST00000395071	ENST00000395071.6	20		701	1	65
ENSG00000141905	NFIC	ENST00000395111	ENST00000395111.7	10	NA	426	0	35
ENSG00000003756	RBM5	ENST00000395174	ENST00000395174.6	10		767	2	693
ENSG00000158985	CDC42SE2	ENST00000395246	ENST00000395246.5	5	principal1	2787	0	17
ENSG00000110514	MADD	ENST00000395336	ENST00000395336.7	35	alternative2	1009	0	23
ENSG00000176406	RIMS2	ENST00000395361	ENST00000395361.3	2		550	1	311
ENSG00000228284	HLA-DQA1	ENST00000395363	ENST00000395363.5	5	principal1	380	0	20
ENSG00000232062	HLA-DQA1	ENST00000395363	ENST00000395363.5	5	principal1	380	0	20
ENSG00000196735	HLA-DQA1	ENST00000395363	ENST00000395363.5	5	principal1	380	0	20
ENSG00000236418	HLA-DQA1	ENST00000395363	ENST00000395363.5	5	principal1	380	0	20
ENSG00000225890	HLA-DQA1	ENST00000395363	ENST00000395363.5	5	principal1	380	0	20
ENSG00000206305	HLA-DQA1	ENST00000395363	ENST00000395363.5	5	principal1	380	0	20
ENSG00000198039	ZNF273	ENST00000395375	ENST00000395375.3	5		3526	2	213
ENSG00000226260	HLA-DRA	ENST00000395388	ENST00000395388.6	5	principal1	406	0	11
ENSG00000206308	HLA-DRA	ENST00000395388	ENST00000395388.6	5	principal1	406	0	11
ENSG00000228987	HLA-DRA	ENST00000395388	ENST00000395388.6	5	principal1	406	0	11
ENSG00000204287	HLA-DRA	ENST00000395388	ENST00000395388.6	5	principal1	406	0	11
ENSG00000230726	HLA-DRA	ENST00000395388	ENST00000395388.6	5	principal1	406	0	11
ENSG00000227993	HLA-DRA	ENST00000395388	ENST00000395388.6	5	principal1	406	0	11
ENSG00000277263	HLA-DRA	ENST00000395388	ENST00000395388.6	5	principal1	406	0	11
ENSG00000234794	HLA-DRA	ENST00000395388	ENST00000395388.6	5	principal1	406	0	11
ENSG00000213658	LAT	ENST00000395456	ENST00000395456.6	12	alternative2	592	0	7
ENSG00000213658	LAT	ENST00000395461	ENST00000395461.7	13	alternative2	602	0	7
ENSG00000064692	SNCAIP	ENST00000395466	ENST00000395466.6	9		1621	2	1615
ENSG00000064692	SNCAIP	ENST00000395469	ENST00000395469.6	13		1359	2	1353
ENSG00000115255	REEP6	ENST00000395484	ENST00000395484.4	5		191	1	111
ENSG00000034152	MAP2K3	ENST00000395491	ENST00000395491.6	13		2011	2	944
ENSG00000196296	ATP2A1	ENST00000395503	ENST00000395503.8	23	principal1	367	0	37
ENSG00000128487	SPECC1	ENST00000395522	ENST00000395522.6	6	NA	756	0	5
ENSG00000168488	ATXN2L	ENST00000395547	ENST00000395547.6	24	principal4	520	0	10
ENSG00000183696	UPP1	ENST00000395560	ENST00000395560.7	6		492	2	290
ENSG00000142494	SLC47A1	ENST00000395585	ENST00000395585.5	19	NA	177	0	14
ENSG00000141127	PRPSAP2	ENST00000395656	ENST00000395656.6	10		1146	2	661
ENSG00000100284	TOM1	ENST00000395736	ENST00000395736.7	6		119	1	76
ENSG00000139132	FGD4	ENST00000395740	ENST00000395740.5	17		1569	2	1294
ENSG00000132153	DHX30	ENST00000395745	ENST00000395745.6	23		3557	2	3231
ENSG00000109321	AREG	ENST00000395748	ENST00000395748.7	6	principal2	269	0	18
ENSG00000151746	BICD1	ENST00000395758	ENST00000395758.3	10		630	2	246
ENSG00000113441	LNPEP	ENST00000395784	ENST00000395784.1	2		2075	1	302
ENSG00000081051	AFP	ENST00000395792	ENST00000395792.6	15	principal2	554	0	10
ENSG00000153113	CAST	ENST00000395812	ENST00000395812.6	30	alternative2	2067	0	23
ENSG00000153113	CAST	ENST00000395813	ENST00000395813.5	30	alternative2	2063	0	23
ENSG00000073146	MOV10L1	ENST00000395854	ENST00000395854.6	4		838	2	598
ENSG00000174348	PODN	ENST00000395871	ENST00000395871.6	7	NA	1016	0	27
ENSG00000183242	WT1-AS	ENST00000395900	ENST00000395900.1	2		3828	1	268
ENSG00000170946	DNAJC24	ENST00000395949	ENST00000395949.2	3		537	1	104
ENSG00000010270	STARD3NL	ENST00000396013	ENST00000396013.5	10	principal1	476	0	17
ENSG00000109205	ODAM	ENST00000396094	ENST00000396094.6	11	principal1	431	0	29
ENSG00000187258	NPSR1	ENST00000396095	ENST00000396095.6	8		934	2	520
ENSG00000134324	LPIN1	ENST00000396099	ENST00000396099.5	22		760	2	528
ENSG00000152409	JMY	ENST00000396137	ENST00000396137.4	11	principal1	5613	0	3
ENSG00000168036	CTNNB1	ENST00000396183	ENST00000396183.7	16	principal2	637	0	12
ENSG00000166796	LDHC	ENST00000396215	ENST00000396215.7	7		841	2	560
ENSG00000035720	STAP1	ENST00000396225	ENST00000396225.1	10	principal1	176	0	32
ENSG00000106128	GHRHR	ENST00000396227	ENST00000396227.6	9		763	2	362
ENSG00000115738	ID2	ENST00000396290	ENST00000396290.1	3	principal1	774	0	7
ENSG00000134551	PRH2	ENST00000396400	ENST00000396400.3	4	principal1	134	0	18
ENSG00000272803	PRH2	ENST00000396400	ENST00000396400.3	4	principal1	134	0	18
ENSG00000275679	PRH2	ENST00000396400	ENST00000396400.3	4	principal1	134	0	18
ENSG00000109180	OCIAD1	ENST00000396448	ENST00000396448.6	8	alternative1	552	0	28
ENSG00000147576	ADHFE1	ENST00000396621	ENST00000396621.7	9		608	2	309
ENSG00000068079	IFI35	ENST00000396722	ENST00000396722.2	2		595	1	161
ENSG00000251600	AC139713.2	ENST00000396724	ENST00000396724.3	2		473	1	169
ENSG00000164118	CEP44	ENST00000396791	ENST00000396791.7	14		2347	2	1535
ENSG00000219410	AC125494.1	ENST00000396799	ENST00000396799.3	2		1622	1	1468
ENSG00000068438	FTSJ1	ENST00000396894	ENST00000396894.8	9	NA	638	0	9
ENSG00000272968	RBAK-RBAKDN	ENST00000396904	ENST00000396904.2	6	principal2	332	0	32
ENSG00000186470	BTN3A2	ENST00000396934	ENST00000396934.7	9	alternative2	2558	2	34
ENSG00000186470	BTN3A2	ENST00000396948	ENST00000396948.5	11	principal3	336	2	34
ENSG00000132170	PPARG	ENST00000396999	ENST00000396999.2	6		768	2	317
ENSG00000106263	EIF3B	ENST00000397011	ENST00000397011.2	19	principal1	481	0	14
ENSG00000100884	CPNE6	ENST00000397016	ENST00000397016.6	18	principal1	250	0	37
ENSG00000285221	CPNE6	ENST00000397016	ENST00000397016.6	18	principal1	250	0	37
ENSG00000132170	PPARG	ENST00000397023	ENST00000397023.5	8		1855	2	1408
ENSG00000218739	CEBPZOS	ENST00000397064	ENST00000397064.6	5	principal1	291	0	2
ENSG00000146039	SLC17A4	ENST00000397076	ENST00000397076.2	7		1363	2	916
ENSG00000275990	NCF4	ENST00000397147	ENST00000397147.6	9	NA	410	0	22
ENSG00000100365	NCF4	ENST00000397147	ENST00000397147.6	9	NA	410	0	22
ENSG00000101363	MANBAL	ENST00000397150	ENST00000397150.5	4	NA	355	0	23
ENSG00000085788	DDHD2	ENST00000397166	ENST00000397166.6	18	principal2	2260	0	26
ENSG00000228107	AP000692.1	ENST00000397184	ENST00000397184.2	2		596	1	229
ENSG00000218739	CEBPZOS	ENST00000397226	ENST00000397226.2	7	principal1	832	0	2
ENSG00000099331	MYO9B	ENST00000397274	ENST00000397274.6	39	principal2	1401	0	1
ENSG00000100342	APOL1	ENST00000397279	ENST00000397279.8	7	alternative2	269	1	74
ENSG00000157110	RBPMS	ENST00000397323	ENST00000397323.8	9	principal3	1736	2	111
ENSG00000182533	CAV3	ENST00000397368	ENST00000397368.2	3	principal1	793	0	6
ENSG00000134115	CNTN6	ENST00000397479	ENST00000397479.6	22		3249	2	3124
ENSG00000133401	PDZD2	ENST00000397559	ENST00000397559.3	2		900	1	97
ENSG00000204852	TCTN1	ENST00000397655	ENST00000397655.7	15	NA	87	0	1
ENSG00000204852	TCTN1	ENST00000397656	ENST00000397656.8	16		1481	2	1398
ENSG00000204852	TCTN1	ENST00000397659	ENST00000397659.8	15	principal4	87	0	1
ENSG00000008441	NFIX	ENST00000397661	ENST00000397661.6	10	NA	1587	0	20
ENSG00000101460	MAP1LC3A	ENST00000397709	ENST00000397709.1	5	principal1	181	0	7
ENSG00000072756	TRNT1	ENST00000397779	ENST00000397779.2	3		175	1	72
ENSG00000186575	NF2	ENST00000397789	ENST00000397789.3	17	alternative1	84	0	24
ENSG00000161981	SNRNP25	ENST00000397876	ENST00000397876.6	6		422	2	135
ENSG00000141959	PFKL	ENST00000397961	ENST00000397961.6	25		3206	2	2544
ENSG00000111247	RAD51AP1	ENST00000398012	ENST00000398012.7	8		766	2	603
ENSG00000119725	ZNF410	ENST00000398139	ENST00000398139.7	13		1448	2	672
ENSG00000241180	AL645608.5	ENST00000398216	ENST00000398216.2	2		443	1	274
ENSG00000214401	KANSL1-AS1	ENST00000398275	ENST00000398275.4	2		517	1	163
ENSG00000281569	KANSL1-AS1	ENST00000398275	ENST00000398275.4	2		517	1	163
ENSG00000282799	KANSL1-AS1	ENST00000398275	ENST00000398275.4	2		517	1	163
ENSG00000046651	OFD1	ENST00000398395	ENST00000398395.7	24		1582	2	1336
ENSG00000214548	MEG3	ENST00000398460	ENST00000398460.3	2		3382	1	3112
ENSG00000086730	LAT2	ENST00000398475	ENST00000398475.5	13	principal1	1584	0	18
ENSG00000105388	CEACAM5	ENST00000398599	ENST00000398599.8	10	alternative2	198	0	36
ENSG00000237651	C2orf74	ENST00000398622	ENST00000398622.3	5		324	2	212
ENSG00000173120	KDM2A	ENST00000398645	ENST00000398645.6	21		3298	2	506
ENSG00000214614	AC142086.1	ENST00000398669	ENST00000398669.2	2		1839	1	547
ENSG00000197302	ZNF720	ENST00000398707	ENST00000398707.7	6		1869	2	229
ENSG00000131508	UBE2D2	ENST00000398734	ENST00000398734.8	8		391	1	256
ENSG00000164393	ADGRF2	ENST00000398742	ENST00000398742.2	9	principal1	2917	2	113
ENSG00000240152	LINC02271	ENST00000398777	ENST00000398777.3	2		546	1	119
ENSG00000214736	TOMM6	ENST00000398881	ENST00000398881.3	3	principal1	337	0	8
ENSG00000214736	TOMM6	ENST00000398884	ENST00000398884.7	3	principal1	376	0	8
ENSG00000100209	HSCB	ENST00000398941	ENST00000398941.6	5	NA	482	0	44
ENSG00000081760	AACS	ENST00000398953	ENST00000398953.2	2		482	1	403
ENSG00000141068	KSR1	ENST00000398985	ENST00000398985.1	2		2527	1	140
ENSG00000130772	MED18	ENST00000398997	ENST00000398997.2	4	principal1	287	1	116
ENSG00000284944	MED18	ENST00000398997	ENST00000398997.2	4	principal1	287	1	116
ENSG00000228157	AC007952.2	ENST00000399091	ENST00000399091.1	2		1176	1	333
ENSG00000134769	DTNA	ENST00000399121	ENST00000399121.9	22	NA	4110	0	31
ENSG00000214860	EVPLL	ENST00000399134	ENST00000399134.4	11	principal1	831	0	40
ENSG00000284166	EVPLL	ENST00000399134	ENST00000399134.4	11	principal1	831	0	40
ENSG00000165730	STOX1	ENST00000399169	ENST00000399169.8	5	principal3	228	0	37
ENSG00000205670	SMIM11A	ENST00000399292	ENST00000399292.7	4	principal1	528	0	2
ENSG00000205670	SMIM11A	ENST00000399295	ENST00000399295.2	4	principal1	527	0	2
ENSG00000111679	PTPN6	ENST00000399448	ENST00000399448.5	16	principal3	216	0	25
ENSG00000095951	HIVEP1	ENST00000399469	ENST00000399469.2	4		1954	2	661
ENSG00000154040	CABYR	ENST00000399481	ENST00000399481.6	5	alternative2	698	2	614
ENSG00000226826	HLA-DPB1	ENST00000399491	ENST00000399491.7	6	NA	667	0	4
ENSG00000237710	HLA-DPB1	ENST00000399491	ENST00000399491.7	6	NA	667	0	4
ENSG00000230708	HLA-DPB1	ENST00000399491	ENST00000399491.7	6	NA	667	0	4
ENSG00000223865	HLA-DPB1	ENST00000399491	ENST00000399491.7	6	NA	667	0	4
ENSG00000230763	HLA-DPB1	ENST00000399491	ENST00000399491.7	6	NA	667	0	4
ENSG00000229295	HLA-DPB1	ENST00000399491	ENST00000399491.7	6	NA	667	0	4
ENSG00000236693	HLA-DPB1	ENST00000399491	ENST00000399491.7	6	NA	667	0	4
ENSG00000215048	HLA-DPB1	ENST00000399491	ENST00000399491.7	6	NA	667	0	4
ENSG00000226826	HLA-DPB1	ENST00000399500	ENST00000399500.6	6	NA	667	0	4
ENSG00000215048	HLA-DPB1	ENST00000399500	ENST00000399500.6	6	NA	667	0	4
ENSG00000230708	HLA-DPB1	ENST00000399500	ENST00000399500.6	6	NA	667	0	4
ENSG00000237710	HLA-DPB1	ENST00000399500	ENST00000399500.6	6	NA	667	0	4
ENSG00000223865	HLA-DPB1	ENST00000399500	ENST00000399500.6	6	NA	667	0	4
ENSG00000230763	HLA-DPB1	ENST00000399500	ENST00000399500.6	6	NA	667	0	4
ENSG00000229295	HLA-DPB1	ENST00000399500	ENST00000399500.6	6	NA	667	0	4
ENSG00000236693	HLA-DPB1	ENST00000399500	ENST00000399500.6	6	NA	667	0	4
ENSG00000215068	AC025171.2	ENST00000399543	ENST00000399543.1	2		2423	1	1475
ENSG00000143469	SYT14	ENST00000399639	ENST00000399639.6	9		10758	1	171
ENSG00000196735	HLA-DQA1	ENST00000399675	ENST00000399675.5	5	NA	319	0	20
ENSG00000232062	HLA-DQA1	ENST00000399675	ENST00000399675.5	5	NA	319	0	20
ENSG00000206305	HLA-DQA1	ENST00000399675	ENST00000399675.5	5	NA	319	0	20
ENSG00000225890	HLA-DQA1	ENST00000399675	ENST00000399675.5	5	NA	319	0	20
ENSG00000236418	HLA-DQA1	ENST00000399675	ENST00000399675.5	5	NA	319	0	20
ENSG00000228284	HLA-DQA1	ENST00000399675	ENST00000399675.5	5	NA	319	0	20
ENSG00000232062	HLA-DQA1	ENST00000399678	ENST00000399678.5	5	NA	453	0	20
ENSG00000228284	HLA-DQA1	ENST00000399678	ENST00000399678.5	5	NA	453	0	20
ENSG00000196735	HLA-DQA1	ENST00000399678	ENST00000399678.5	5	NA	453	0	20
ENSG00000225890	HLA-DQA1	ENST00000399678	ENST00000399678.5	5	NA	453	0	20
ENSG00000236418	HLA-DQA1	ENST00000399678	ENST00000399678.5	5	NA	453	0	20
ENSG00000206305	HLA-DQA1	ENST00000399678	ENST00000399678.5	5	NA	453	0	20
ENSG00000099968	BCL2L13	ENST00000399777	ENST00000399777.1	3		2562	1	98
ENSG00000183597	TANGO2	ENST00000399807	ENST00000399807.7	8		1586	2	265
ENSG00000157796	WDR19	ENST00000399820	ENST00000399820.7	37	principal1	337	0	13
ENSG00000215241	LINC02449	ENST00000399866	ENST00000399866.3	2		517	1	118
ENSG00000231527	CR769775.1	ENST00000399894	ENST00000399894.6	2		579	1	402
ENSG00000215277	RNF212B	ENST00000399905	ENST00000399905.5	6	NA	677	0	22
ENSG00000168502	MTCL1	ENST00000400050	ENST00000400050.7	16	principal2	1189	0	18
ENSG00000142789	CELA3A	ENST00000400271	ENST00000400271.2	4	NA	129	0	39
ENSG00000177398	UMODL1	ENST00000400421	ENST00000400421.6	7		378	2	188
ENSG00000177398	UMODL1	ENST00000400424	ENST00000400424.6	23	alternative2	1379	0	21
ENSG00000177398	UMODL1	ENST00000400427	ENST00000400427.5	22	alternative2	921	0	21
ENSG00000205944	DAZ2	ENST00000400493	ENST00000400493.6	19	alternative2	1892	0	35
ENSG00000135679	MDM2	ENST00000400501	ENST00000400501.2	2		406	1	144
ENSG00000128789	PSMG2	ENST00000400512	ENST00000400512.1	2		261	1	98
ENSG00000128789	PSMG2	ENST00000400514	ENST00000400514.2	2		471	1	151
ENSG00000237216	HLA-G	ENST00000400665	ENST00000400665.5	8	NA	393	0	28
ENSG00000230413	HLA-G	ENST00000400665	ENST00000400665.5	8	NA	393	0	28
ENSG00000235346	HLA-G	ENST00000400665	ENST00000400665.5	8	NA	393	0	28
ENSG00000206506	HLA-G	ENST00000400665	ENST00000400665.5	8	NA	393	0	28
ENSG00000233095	HLA-G	ENST00000400665	ENST00000400665.5	8	NA	393	0	28
ENSG00000204632	HLA-G	ENST00000400665	ENST00000400665.5	8	NA	393	0	28
ENSG00000235680	HLA-G	ENST00000400665	ENST00000400665.5	8	NA	393	0	28
ENSG00000276051	HLA-G	ENST00000400665	ENST00000400665.5	8	NA	393	0	28
ENSG00000230413	HLA-G	ENST00000400682	ENST00000400682.5	8	NA	402	0	28
ENSG00000237216	HLA-G	ENST00000400682	ENST00000400682.5	8	NA	402	0	28
ENSG00000233095	HLA-G	ENST00000400682	ENST00000400682.5	8	NA	402	0	28
ENSG00000276051	HLA-G	ENST00000400682	ENST00000400682.5	8	NA	402	0	28
ENSG00000235346	HLA-G	ENST00000400682	ENST00000400682.5	8	NA	402	0	28
ENSG00000204632	HLA-G	ENST00000400682	ENST00000400682.5	8	NA	402	0	28
ENSG00000206506	HLA-G	ENST00000400682	ENST00000400682.5	8	NA	402	0	28
ENSG00000235680	HLA-G	ENST00000400682	ENST00000400682.5	8	NA	402	0	28
ENSG00000180902	D2HGDH	ENST00000400769	ENST00000400769.6	8		1156	1	56
ENSG00000168397	ATG4B	ENST00000400772	ENST00000400772.6	7		269	2	209
ENSG00000116721	PRAMEF1	ENST00000400814	ENST00000400814.3	2		1327	1	279
ENSG00000177674	AGTRAP	ENST00000400895	ENST00000400895.6	6	NA	257	0	17
ENSG00000111581	NUP107	ENST00000401003	ENST00000401003.3	2		729	1	234
ENSG00000197077	KIAA1671	ENST00000401395	ENST00000401395.1	8	alternative2	5047	0	4
ENSG00000184076	UQCR10	ENST00000401406	ENST00000401406.3	2	NA	370	0	20
ENSG00000163631	ALB	ENST00000401494	ENST00000401494.7	13	NA	154	0	23
ENSG00000162878	PKDCC	ENST00000401498	ENST00000401498.6	8		848	2	708
ENSG00000218672	AC008060.1	ENST00000401499	ENST00000401499.1	2		1551	1	240
ENSG00000104852	SNRNP70	ENST00000401730	ENST00000401730.5	11		2447	2	1638
ENSG00000100298	APOBEC3H	ENST00000401756	ENST00000401756.5	6	alternative2	344	0	34
ENSG00000187416	LHFPL3	ENST00000401970	ENST00000401970.2	4	alternative2	599	0	31
ENSG00000176349	AC104129.1	ENST00000402221	ENST00000402221.4	2		2967	1	283
ENSG00000218739	CEBPZOS	ENST00000402297	ENST00000402297.5	5	principal1	2881	0	2
ENSG00000162976	PQLC3	ENST00000402361	ENST00000402361.5	6	NA	321	0	33
ENSG00000163793	DNAJC5G	ENST00000402462	ENST00000402462.5	7	NA	1020	0	18
ENSG00000284393	AC092111.3	ENST00000402465	ENST00000402465.8	5	principal1	219	1	126
ENSG00000073150	PANX2	ENST00000402472	ENST00000402472.2	5		2057	2	1679
ENSG00000131016	AKAP12	ENST00000402676	ENST00000402676.6	5	principal4	2843	0	12
ENSG00000043143	JADE2	ENST00000402835	ENST00000402835.5	11	alternative2	1012	0	33
ENSG00000065357	DGKA	ENST00000402956	ENST00000402956.7	23		1634	2	1291
ENSG00000216588	IGSF23	ENST00000402988	ENST00000402988.5	5	principal1	394	0	31
ENSG00000169519	METTL15	ENST00000403099	ENST00000403099.5	5	NA	127	0	49
ENSG00000155066	PROM2	ENST00000403131	ENST00000403131.6	24	principal1	284	0	10
ENSG00000072195	SPEG	ENST00000403148	ENST00000403148.6	5		349	2	329
ENSG00000198517	MAFK	ENST00000403150	ENST00000403150.5	4		1287	1	899
ENSG00000186575	NF2	ENST00000403435	ENST00000403435.5	17	NA	471	0	9
ENSG00000100106	TRIOBP	ENST00000403663	ENST00000403663.6	14	alternative2	360	0	2
ENSG00000106346	USP42	ENST00000404008	ENST00000404008.6	12		763	2	703
ENSG00000160117	ANKLE1	ENST00000404085	ENST00000404085.5	9		2763	2	1496
ENSG00000156097	GPR61	ENST00000404129	ENST00000404129.6	3		795	1	261
ENSG00000160117	ANKLE1	ENST00000404261	ENST00000404261.8	8		387	2	261
ENSG00000100284	TOM1	ENST00000404284	ENST00000404284.6	17		2339	2	1420
ENSG00000128309	MPST	ENST00000404393	ENST00000404393.5	4	NA	627	0	46
ENSG00000163793	DNAJC5G	ENST00000404433	ENST00000404433.5	6	principal1	1020	0	18
ENSG00000173124	ACSM6	ENST00000404473	ENST00000404473.6	10		1069	2	1023
ENSG00000183963	SMTN	ENST00000404574	ENST00000404574.5	9	NA	328	0	20
ENSG00000100028	SNRPD3	ENST00000404603	ENST00000404603.5	7		253	2	237
ENSG00000093009	CDC45	ENST00000404724	ENST00000404724.7	18	NA	99	0	1
ENSG00000264545	AL359922.1	ENST00000404796	ENST00000404796.2	6	principal1	390	1	77
ENSG00000150873	C2orf50	ENST00000405022	ENST00000405022.3	4	principal1	285	0	31
ENSG00000084676	NCOA1	ENST00000405141	ENST00000405141.5	25	principal1	2494	0	12
ENSG00000275744	SLC2A11	ENST00000405340	ENST00000405340.6	12		1862	2	957
ENSG00000133460	SLC2A11	ENST00000405340	ENST00000405340.6	12		1862	2	957
ENSG00000143727	ACP1	ENST00000405364	ENST00000405364.2	6		227	2	166
ENSG00000175063	UBE2C	ENST00000405520	ENST00000405520.5	5	NA	281	0	36
ENSG00000162804	SNED1	ENST00000405547	ENST00000405547.7	30	alternative2	3927	0	1
ENSG00000177994	C2orf73	ENST00000405749	ENST00000405749.5	5	NA	160	0	12
ENSG00000147533	GOLGA7	ENST00000405786	ENST00000405786.2	6	NA	1420	0	29
ENSG00000105388	CEACAM5	ENST00000405816	ENST00000405816.5	10	principal3	162	0	36
ENSG00000130592	LSP1	ENST00000405957	ENST00000405957.6	11	alternative2	504	0	13
ENSG00000115507	OTX1	ENST00000405984	ENST00000405984.8	5		1141	1	58
ENSG00000148057	IDNK	ENST00000405990	ENST00000405990.3	4	NA	443	0	1
ENSG00000100344	PNPLA3	ENST00000406117	ENST00000406117.6	10		997	2	960
ENSG00000058091	CDK14	ENST00000406263	ENST00000406263.5	14	NA	3449	0	28
ENSG00000118689	FOXO3	ENST00000406360	ENST00000406360.1	3	principal1	4976	0	34
ENSG00000100023	PPIL2	ENST00000406385	ENST00000406385.1	21	principal1	2252	0	6
ENSG00000166426	CRABP1	ENST00000406419	ENST00000406419.1	4		243	1	91
ENSG00000198198	SZT2	ENST00000406439	ENST00000406439.7	6		1621	1	820
ENSG00000110514	MADD	ENST00000406482	ENST00000406482.5	32	alternative2	1009	0	23
ENSG00000197077	KIAA1671	ENST00000406486	ENST00000406486.8	14	principal2	2056	0	4
ENSG00000100036	SLC35E4	ENST00000406566	ENST00000406566.1	3	NA	1248	0	8
ENSG00000130592	LSP1	ENST00000406638	ENST00000406638.6	11	alternative2	504	0	13
ENSG00000218739	CEBPZOS	ENST00000406711	ENST00000406711.5	6	principal1	248	0	2
ENSG00000220702	Z85994.1	ENST00000406912	ENST00000406912.1	2		606	1	166
ENSG00000163793	DNAJC5G	ENST00000406962	ENST00000406962.1	5	NA	1082	0	11
ENSG00000144451	SPAG16	ENST00000406979	ENST00000406979.6	18		2083	2	1721
ENSG00000104805	NUCB1	ENST00000407032	ENST00000407032.5	14	principal2	708	0	41
ENSG00000084676	NCOA1	ENST00000407230	ENST00000407230.5	22	NA	332	0	12
ENSG00000115841	RMDN2	ENST00000407257	ENST00000407257.5	12	NA	417	0	44
ENSG00000183137	CEP57L1	ENST00000407272	ENST00000407272.5	8	NA	770	0	34
ENSG00000157992	KRTCAP3	ENST00000407293	ENST00000407293.5	6	NA	114	0	5
ENSG00000123983	ACSL3	ENST00000407441	ENST00000407441.4	5		483	2	452
ENSG00000122390	NAA60	ENST00000407558	ENST00000407558.8	8	principal1	1703	1	206
ENSG00000133454	MYO18B	ENST00000407587	ENST00000407587.6	44	alternative2	214	0	12
ENSG00000211455	STK38L	ENST00000407753	ENST00000407753.2	6		311	2	249
ENSG00000238148	HCG27	ENST00000407772	ENST00000407772.3	2		1719	1	122
ENSG00000234079	HCG27	ENST00000407772	ENST00000407772.3	2		1719	1	122
ENSG00000223577	HCG27	ENST00000407772	ENST00000407772.3	2		1719	1	122
ENSG00000231281	HCG27	ENST00000407772	ENST00000407772.3	2		1719	1	122
ENSG00000220890	HCG27	ENST00000407772	ENST00000407772.3	2		1719	1	122
ENSG00000232758	HCG27	ENST00000407772	ENST00000407772.3	2		1719	1	122
ENSG00000206344	HCG27	ENST00000407772	ENST00000407772.3	2		1719	1	122
ENSG00000197536	C5orf56	ENST00000407797	ENST00000407797.6	5		1333	1	989
ENSG00000163792	TCF23	ENST00000407815	ENST00000407815.3	2		572	1	331
ENSG00000093009	CDC45	ENST00000407835	ENST00000407835.5	20	principal1	133	0	1
ENSG00000166167	BTRC	ENST00000408038	ENST00000408038.6	14	alternative1	4198	0	31
ENSG00000177398	UMODL1	ENST00000408910	ENST00000408910.6	23	alternative2	921	0	21
ENSG00000116171	SCP2	ENST00000408941	ENST00000408941.7	4	NA	1035	0	26
ENSG00000186153	WWOX	ENST00000408984	ENST00000408984.7	10	NA	50	0	15
ENSG00000177398	UMODL1	ENST00000408989	ENST00000408989.6	22	principal4	921	0	21
ENSG00000173933	RBM4	ENST00000408993	ENST00000408993.6	4	principal1	434	0	8
ENSG00000138434	SSFA2	ENST00000409001	ENST00000409001.5	17	alternative2	1191	0	13
ENSG00000057935	MTA3	ENST00000409019	ENST00000409019.5	18		744	1	57
ENSG00000168883	USP39	ENST00000409025	ENST00000409025.5	13	NA	282	0	45
ENSG00000136689	IL1RN	ENST00000409052	ENST00000409052.5	9	alternative1	1000	1	589
ENSG00000138434	SSFA2	ENST00000409136	ENST00000409136.5	10	NA	1191	0	13
ENSG00000150722	PPP1R1C	ENST00000409137	ENST00000409137.7	6	principal1	2431	0	6
ENSG00000163092	XIRP2	ENST00000409195	ENST00000409195.5	11	NA	1936	0	39
ENSG00000180347	CCDC129	ENST00000409210	ENST00000409210.1	13	alternative2	730	0	10
ENSG00000144278	GALNT13	ENST00000409237	ENST00000409237.5	12	NA	905	0	12
ENSG00000163092	XIRP2	ENST00000409273	ENST00000409273.5	9	NA	1932	0	39
ENSG00000132300	PTCD3	ENST00000409326	ENST00000409326.6	7		260	2	155
ENSG00000115540	MOB4	ENST00000409355	ENST00000409355.2	7		971	2	302
ENSG00000115364	MRPL19	ENST00000409374	ENST00000409374.5	7	principal1	192	0	17
ENSG00000213145	CRIP1	ENST00000409393	ENST00000409393.6	6	principal1	290	0	5
ENSG00000173933	RBM4	ENST00000409406	ENST00000409406.1	3	principal1	449	0	8
ENSG00000059728	MXD1	ENST00000409442	ENST00000409442.2	5		442	1	346
ENSG00000168883	USP39	ENST00000409470	ENST00000409470.5	14	principal1	309	0	45
ENSG00000144355	DLX1	ENST00000409492	ENST00000409492.1	2		919	1	434
ENSG00000135930	EIF4E2	ENST00000409514	ENST00000409514.5	8	NA	2772	0	33
ENSG00000222020	AC062017.1	ENST00000409526	ENST00000409526.1	2		384	1	101
ENSG00000163006	CCDC138	ENST00000409529	ENST00000409529.6	14		1987	2	1498
ENSG00000091409	ITGA6	ENST00000409532	ENST00000409532.5	26	NA	466	0	22
ENSG00000072195	SPEG	ENST00000409595	ENST00000409595.2	3		290	1	131
ENSG00000222012	AC005481.1	ENST00000409610	ENST00000409610.1	2		3456	1	79
ENSG00000140264	SERF2	ENST00000409617	ENST00000409617.5	6		554	2	391
ENSG00000140264	SERF2	ENST00000409646	ENST00000409646.5	4	NA	260	0	28
ENSG00000125637	PSD4	ENST00000409656	ENST00000409656.5	15		2268	2	1859
ENSG00000150722	PPP1R1C	ENST00000409702	ENST00000409702.1	6	principal1	738	1	173
ENSG00000124356	STAMBP	ENST00000409707	ENST00000409707.5	11	principal1	327	0	45
ENSG00000204104	TRAF3IP1	ENST00000409739	ENST00000409739.2	5		784	2	367
ENSG00000122565	CBX3	ENST00000409747	ENST00000409747.5	6	NA	1321	0	46
ENSG00000168883	USP39	ENST00000409766	ENST00000409766.7	12	NA	564	0	47
ENSG00000115107	STEAP3	ENST00000409811	ENST00000409811.5	6	alternative2	685	0	43
ENSG00000068724	TTC7A	ENST00000409825	ENST00000409825.5	21		4540	2	2104
ENSG00000185414	MRPL30	ENST00000409841	ENST00000409841.1	6		983	1	118
ENSG00000115159	GPD2	ENST00000409861	ENST00000409861.5	19		383	1	122
ENSG00000197044	ZNF441	ENST00000409902	ENST00000409902.5	5		2591	2	123
ENSG00000135624	CCT7	ENST00000409924	ENST00000409924.7	6		245	2	217
ENSG00000059728	MXD1	ENST00000410000	ENST00000410000.2	2		598	1	272
ENSG00000186973	FAM183A	ENST00000410025	ENST00000410025.5	4		318	2	127
ENSG00000152256	PDK1	ENST00000410055	ENST00000410055.5	12	principal3	1579	1	54
ENSG00000126218	F10	ENST00000410083	ENST00000410083.6	7		800	2	706
ENSG00000125551	PLGLB2	ENST00000410086	ENST00000410086.3	5		177	2	116
ENSG00000138395	CDK15	ENST00000410091	ENST00000410091.7	15	principal3	276	0	33
ENSG00000115459	ELMOD3	ENST00000410106	ENST00000410106.5	10		826	2	615
ENSG00000223865	HLA-DPB1	ENST00000411424	ENST00000411424.2	6	NA	667	0	4
ENSG00000215048	HLA-DPB1	ENST00000411424	ENST00000411424.2	6	NA	667	0	4
ENSG00000229295	HLA-DPB1	ENST00000411424	ENST00000411424.2	6	NA	667	0	4
ENSG00000237710	HLA-DPB1	ENST00000411424	ENST00000411424.2	6	NA	667	0	4
ENSG00000230708	HLA-DPB1	ENST00000411424	ENST00000411424.2	6	NA	667	0	4
ENSG00000226826	HLA-DPB1	ENST00000411424	ENST00000411424.2	6	NA	667	0	4
ENSG00000230763	HLA-DPB1	ENST00000411424	ENST00000411424.2	6	NA	667	0	4
ENSG00000236693	HLA-DPB1	ENST00000411424	ENST00000411424.2	6	NA	667	0	4
ENSG00000225620	AC104463.1	ENST00000411431	ENST00000411431.1	2		365	1	86
ENSG00000228082	Z86062.2	ENST00000411442	ENST00000411442.1	2		380	1	151
ENSG00000233517	AC005162.2	ENST00000411479	ENST00000411479.1	2		578	1	82
ENSG00000226260	HLA-DRA	ENST00000411505	ENST00000411505.2	5	NA	406	0	11
ENSG00000206308	HLA-DRA	ENST00000411505	ENST00000411505.2	5	NA	406	0	11
ENSG00000228987	HLA-DRA	ENST00000411505	ENST00000411505.2	5	NA	406	0	11
ENSG00000204287	HLA-DRA	ENST00000411505	ENST00000411505.2	5	NA	406	0	11
ENSG00000227993	HLA-DRA	ENST00000411505	ENST00000411505.2	5	NA	406	0	11
ENSG00000234794	HLA-DRA	ENST00000411505	ENST00000411505.2	5	NA	406	0	11
ENSG00000277263	HLA-DRA	ENST00000411505	ENST00000411505.2	5	NA	406	0	11
ENSG00000230726	HLA-DRA	ENST00000411505	ENST00000411505.2	5	NA	406	0	11
ENSG00000198089	SFI1	ENST00000411518	ENST00000411518.5	5		198	1	150
ENSG00000226260	HLA-DRA	ENST00000411524	ENST00000411524.6	5	NA	406	0	11
ENSG00000204287	HLA-DRA	ENST00000411524	ENST00000411524.6	5	NA	406	0	11
ENSG00000227993	HLA-DRA	ENST00000411524	ENST00000411524.6	5	NA	406	0	11
ENSG00000230726	HLA-DRA	ENST00000411524	ENST00000411524.6	5	NA	406	0	11
ENSG00000228987	HLA-DRA	ENST00000411524	ENST00000411524.6	5	NA	406	0	11
ENSG00000234794	HLA-DRA	ENST00000411524	ENST00000411524.6	5	NA	406	0	11
ENSG00000206308	HLA-DRA	ENST00000411524	ENST00000411524.6	5	NA	406	0	11
ENSG00000277263	HLA-DRA	ENST00000411524	ENST00000411524.6	5	NA	406	0	11
ENSG00000170144	HNRNPA3	ENST00000411529	ENST00000411529.6	11	alternative2	4566	0	15
ENSG00000237710	HLA-DPB1	ENST00000411558	ENST00000411558.6	6	NA	667	0	4
ENSG00000223865	HLA-DPB1	ENST00000411558	ENST00000411558.6	6	NA	667	0	4
ENSG00000229295	HLA-DPB1	ENST00000411558	ENST00000411558.6	6	NA	667	0	4
ENSG00000226826	HLA-DPB1	ENST00000411558	ENST00000411558.6	6	NA	667	0	4
ENSG00000215048	HLA-DPB1	ENST00000411558	ENST00000411558.6	6	NA	667	0	4
ENSG00000236693	HLA-DPB1	ENST00000411558	ENST00000411558.6	6	NA	667	0	4
ENSG00000230708	HLA-DPB1	ENST00000411558	ENST00000411558.6	6	NA	667	0	4
ENSG00000230763	HLA-DPB1	ENST00000411558	ENST00000411558.6	6	NA	667	0	4
ENSG00000237289	CKMT1B	ENST00000411560	ENST00000411560.1	2		260	1	142
ENSG00000206372	C2	ENST00000411571	ENST00000411571.6	6		369	2	228
ENSG00000204364	C2	ENST00000411571	ENST00000411571.6	6		369	2	228
ENSG00000226560	C2	ENST00000411571	ENST00000411571.6	6		369	2	228
ENSG00000235696	C2	ENST00000411571	ENST00000411571.6	6		369	2	228
ENSG00000166278	C2	ENST00000411571	ENST00000411571.6	6		369	2	228
ENSG00000235017	C2	ENST00000411571	ENST00000411571.6	6		369	2	228
ENSG00000231543	C2	ENST00000411571	ENST00000411571.6	6		369	2	228
ENSG00000232442	MHENCR	ENST00000411579	ENST00000411579.1	2		582	1	143
ENSG00000230387	AL118508.1	ENST00000411595	ENST00000411595.2	2		709	1	184
ENSG00000069020	MAST4	ENST00000411628	ENST00000411628.5	5	NA	89	0	9
ENSG00000224666	Z84484.1	ENST00000411643	ENST00000411643.1	2		319	1	100
ENSG00000229956	ZRANB2-AS2	ENST00000411721	ENST00000411721.1	2		518	1	60
ENSG00000231170	AC002451.1	ENST00000411728	ENST00000411728.1	2		558	1	67
ENSG00000163803	PLB1	ENST00000411743	ENST00000411743.5	18		1486	2	1076
ENSG00000215048	HLA-DPB1	ENST00000411749	ENST00000411749.6	6	NA	667	0	4
ENSG00000223865	HLA-DPB1	ENST00000411749	ENST00000411749.6	6	NA	667	0	4
ENSG00000226826	HLA-DPB1	ENST00000411749	ENST00000411749.6	6	NA	667	0	4
ENSG00000237710	HLA-DPB1	ENST00000411749	ENST00000411749.6	6	NA	667	0	4
ENSG00000230708	HLA-DPB1	ENST00000411749	ENST00000411749.6	6	NA	667	0	4
ENSG00000236693	HLA-DPB1	ENST00000411749	ENST00000411749.6	6	NA	667	0	4
ENSG00000229295	HLA-DPB1	ENST00000411749	ENST00000411749.6	6	NA	667	0	4
ENSG00000230763	HLA-DPB1	ENST00000411749	ENST00000411749.6	6	NA	667	0	4
ENSG00000229732	AC019349.1	ENST00000411759	ENST00000411759.1	2		476	1	334
ENSG00000099942	CRKL	ENST00000411769	ENST00000411769.1	4		624	1	82
ENSG00000196553	CCDC196	ENST00000411796	ENST00000411796.6	11		372	2	172
ENSG00000237975	FLG-AS1	ENST00000411804	ENST00000411804.1	2		707	1	94
ENSG00000232026	AL731683.1	ENST00000411810	ENST00000411810.1	2		302	1	56
ENSG00000232557	AL590609.3	ENST00000411815	ENST00000411815.3	2		210	1	71
ENSG00000226644	AL121899.1	ENST00000411839	ENST00000411839.1	2		536	1	293
ENSG00000136279	DBNL	ENST00000411855	ENST00000411855.5	11		1240	2	779
ENSG00000229122	AGBL5-IT1	ENST00000411862	ENST00000411862.1	2		339	1	169
ENSG00000178665	ZNF713	ENST00000411863	ENST00000411863.1	6		379	1	187
ENSG00000233140	PSMB8-AS1	ENST00000411869	ENST00000411869.1	2		1015	1	737
ENSG00000233089	PSMB8-AS1	ENST00000411869	ENST00000411869.1	2		1015	1	737
ENSG00000206232	PSMB8-AS1	ENST00000411869	ENST00000411869.1	2		1015	1	737
ENSG00000234365	PSMB8-AS1	ENST00000411869	ENST00000411869.1	2		1015	1	737
ENSG00000204261	PSMB8-AS1	ENST00000411869	ENST00000411869.1	2		1015	1	737
ENSG00000206296	PSMB8-AS1	ENST00000411869	ENST00000411869.1	2		1015	1	737
ENSG00000235540	PSMB8-AS1	ENST00000411869	ENST00000411869.1	2		1015	1	737
ENSG00000231591	PSMB8-AS1	ENST00000411869	ENST00000411869.1	2		1015	1	737
ENSG00000144283	PKP4	ENST00000411900	ENST00000411900.5	6		176	2	113
ENSG00000234699	AL139339.1	ENST00000411906	ENST00000411906.1	2		657	1	391
ENSG00000125629	INSIG2	ENST00000411929	ENST00000411929.5	5		250	2	158
ENSG00000170390	DCLK2	ENST00000411937	ENST00000411937.6	17		1484	1	65
ENSG00000232183	AL031386.1	ENST00000411940	ENST00000411940.1	2		142	1	70
ENSG00000188735	TMEM120B	ENST00000411958	ENST00000411958.2	2		441	1	161
ENSG00000274891	TRAPPC12	ENST00000411973	ENST00000411973.3	4		171	1	81
ENSG00000171853	TRAPPC12	ENST00000411973	ENST00000411973.3	4		171	1	81
ENSG00000215859	AC239803.1	ENST00000411978	ENST00000411978.1	2		452	1	180
ENSG00000123836	PFKFB2	ENST00000411990	ENST00000411990.6	17		1313	2	1132
ENSG00000152409	JMY	ENST00000412001	ENST00000412001.1	2		409	1	76
ENSG00000136059	VILL	ENST00000412008	ENST00000412008.5	7		508	2	358
ENSG00000228008	AC105935.1	ENST00000412015	ENST00000412015.1	2		365	1	209
ENSG00000237577	CR936921.1	ENST00000412018	ENST00000412018.1	2		302	1	56
ENSG00000092208	GEMIN2	ENST00000412033	ENST00000412033.6	10		690	2	588
ENSG00000127948	POR	ENST00000412064	ENST00000412064.6	10		404	2	200
ENSG00000226877	AL354733.1	ENST00000412069	ENST00000412069.1	2		424	1	248
ENSG00000206296	PSMB8-AS1	ENST00000412095	ENST00000412095.1	2		1015	1	737
ENSG00000233089	PSMB8-AS1	ENST00000412095	ENST00000412095.1	2		1015	1	737
ENSG00000206232	PSMB8-AS1	ENST00000412095	ENST00000412095.1	2		1015	1	737
ENSG00000235540	PSMB8-AS1	ENST00000412095	ENST00000412095.1	2		1015	1	737
ENSG00000204261	PSMB8-AS1	ENST00000412095	ENST00000412095.1	2		1015	1	737
ENSG00000233140	PSMB8-AS1	ENST00000412095	ENST00000412095.1	2		1015	1	737
ENSG00000231591	PSMB8-AS1	ENST00000412095	ENST00000412095.1	2		1015	1	737
ENSG00000234365	PSMB8-AS1	ENST00000412095	ENST00000412095.1	2		1015	1	737
ENSG00000229463	LYST-AS1	ENST00000412098	ENST00000412098.2	2		521	1	74
ENSG00000157036	EXOG	ENST00000412107	ENST00000412107.5	8		1055	2	542
ENSG00000256637	LINC01965	ENST00000412112	ENST00000412112.3	2		1378	1	119
ENSG00000183066	WBP2NL	ENST00000412113	ENST00000412113.5	9		507	2	368
ENSG00000226903	LINC00354	ENST00000412119	ENST00000412119.1	2		347	1	96
ENSG00000130826	DKC1	ENST00000412124	ENST00000412124.5	7		441	2	367
ENSG00000234427	AL022724.1	ENST00000412132	ENST00000412132.1	2		554	1	148
ENSG00000132591	ERAL1	ENST00000412138	ENST00000412138.6	7		498	2	298
ENSG00000135164	DMTF1	ENST00000412139	ENST00000412139.6	18		2819	2	1526
ENSG00000234630	AC245060.2	ENST00000412149	ENST00000412149.1	2		524	1	349
ENSG00000223438	AC235097.1	ENST00000412163	ENST00000412163.1	2		681	1	378
ENSG00000224424	PRKAR2A-AS1	ENST00000412171	ENST00000412171.2	2		940	1	472
ENSG00000230150	AL773543.1	ENST00000412214	ENST00000412214.1	2		381	1	143
ENSG00000231050	AL109917.1	ENST00000412228	ENST00000412228.1	2		906	1	381
ENSG00000135902	CHRND	ENST00000412233	ENST00000412233.5	7		191	1	105
ENSG00000233095	HLA-G	ENST00000412263	ENST00000412263.6	6	NA	386	0	28
ENSG00000204632	HLA-G	ENST00000412263	ENST00000412263.6	6	NA	386	0	28
ENSG00000230413	HLA-G	ENST00000412263	ENST00000412263.6	6	NA	386	0	28
ENSG00000206506	HLA-G	ENST00000412263	ENST00000412263.6	6	NA	386	0	28
ENSG00000235346	HLA-G	ENST00000412263	ENST00000412263.6	6	NA	386	0	28
ENSG00000235680	HLA-G	ENST00000412263	ENST00000412263.6	6	NA	386	0	28
ENSG00000276051	HLA-G	ENST00000412263	ENST00000412263.6	6	NA	386	0	28
ENSG00000237216	HLA-G	ENST00000412263	ENST00000412263.6	6	NA	386	0	28
ENSG00000248643	RBM14-RBM4	ENST00000412278	ENST00000412278.2	3	principal1	451	0	8
ENSG00000248103	AC008443.3	ENST00000412295	ENST00000412295.2	2		549	1	238
ENSG00000226308	AL122058.1	ENST00000412321	ENST00000412321.1	2		1166	1	410
ENSG00000006607	FARP2	ENST00000412332	ENST00000412332.1	3	NA	380	0	16
ENSG00000229611	AL354707.2	ENST00000412339	ENST00000412339.1	2		422	1	183
ENSG00000225519	AL365434.1	ENST00000412362	ENST00000412362.1	2		380	1	134
ENSG00000167130	DOLPP1	ENST00000412363	ENST00000412363.1	5		643	2	91
ENSG00000225112	AL157392.1	ENST00000412388	ENST00000412388.1	2		373	1	240
ENSG00000236835	HCG14	ENST00000412400	ENST00000412400.1	2		411	1	199
ENSG00000234411	HCG14	ENST00000412400	ENST00000412400.1	2		411	1	199
ENSG00000237010	HCG14	ENST00000412400	ENST00000412400.1	2		411	1	199
ENSG00000227559	HCG14	ENST00000412400	ENST00000412400.1	2		411	1	199
ENSG00000224157	HCG14	ENST00000412400	ENST00000412400.1	2		411	1	199
ENSG00000230004	HCG14	ENST00000412400	ENST00000412400.1	2		411	1	199
ENSG00000128573	FOXP2	ENST00000412402	ENST00000412402.5	20		2845	2	1721
ENSG00000099338	CATSPERG	ENST00000412458	ENST00000412458.6	26		2401	2	2311
ENSG00000175287	PHYHD1	ENST00000412476	ENST00000412476.5	14		883	2	513
ENSG00000151690	MFSD6	ENST00000412482	ENST00000412482.1	4		227	2	184
ENSG00000232353	AC026320.1	ENST00000412486	ENST00000412486.1	2		575	1	203
ENSG00000229728	AL136531.1	ENST00000412497	ENST00000412497.1	2		480	1	291
ENSG00000227599	AL031676.1	ENST00000412519	ENST00000412519.1	2		1586	1	919
ENSG00000226935	LINC00161	ENST00000412526	ENST00000412526.5	2		870	1	567
ENSG00000231794	AC009542.1	ENST00000412549	ENST00000412549.2	2		1810	1	1315
ENSG00000164647	STEAP1	ENST00000412573	ENST00000412573.1	4		403	1	50
ENSG00000179152	TCAIM	ENST00000412611	ENST00000412611.6	11		2836	2	826
ENSG00000224093	AL109613.1	ENST00000412628	ENST00000412628.1	2		172	1	65
ENSG00000197343	ZNF655	ENST00000412636	ENST00000412636.5	5		294	2	220
ENSG00000236601	AL732372.1	ENST00000412666	ENST00000412666.1	2		426	1	86
ENSG00000154146	NRGN	ENST00000412681	ENST00000412681.2	4	principal1	829	2	26
ENSG00000234199	LINC01191	ENST00000412690	ENST00000412690.1	2		844	1	560
ENSG00000128708	HAT1	ENST00000412731	ENST00000412731.5	10		1373	2	875
ENSG00000196843	ARID5A	ENST00000412735	ENST00000412735.5	6		1786	2	254
ENSG00000242114	MTFP1	ENST00000412752	ENST00000412752.5	4		434	1	252
ENSG00000171943	SRGAP2C	ENST00000412759	ENST00000412759.2	2		542	1	85
ENSG00000225643	AL606491.1	ENST00000412797	ENST00000412797.1	2		483	1	295
ENSG00000235786	ZNRF3-IT1	ENST00000412798	ENST00000412798.1	2		674	1	217
ENSG00000226533	BTBD9-AS1	ENST00000412822	ENST00000412822.1	2		560	1	95
ENSG00000227764	LINC01693	ENST00000412871	ENST00000412871.1	2		1204	1	666
ENSG00000170248	PDCD6IP	ENST00000412887	ENST00000412887.5	7		500	2	388
ENSG00000163702	IL17RC	ENST00000412901	ENST00000412901.5	11		407	2	378
ENSG00000237232	ZNF295-AS1	ENST00000412906	ENST00000412906.5	2		952	1	391
ENSG00000144524	COPS7B	ENST00000412922	ENST00000412922.6	6		1513	2	235
ENSG00000122068	FYTTD1	ENST00000412924	ENST00000412924.5	8		538	2	463
ENSG00000213626	LBH	ENST00000412933	ENST00000412933.5	4		215	1	99
ENSG00000230695	AC012462.3	ENST00000412951	ENST00000412951.1	2		131	1	57
ENSG00000144566	RAB5A	ENST00000412966	ENST00000412966.5	4		197	1	140
ENSG00000236559	AL117381.1	ENST00000412972	ENST00000412972.1	2		374	1	169
ENSG00000204929	AC007389.1	ENST00000412986	ENST00000412986.1	2		426	1	102
ENSG00000255104	AC005324.4	ENST00000412988	ENST00000412988.6	9	alternative2	400	2	323
ENSG00000138385	SSB	ENST00000413002	ENST00000413002.5	6		162	1	56
ENSG00000222020	AC062017.1	ENST00000413029	ENST00000413029.1	2		455	1	165
ENSG00000233926	AL591368.1	ENST00000413050	ENST00000413050.1	2		548	1	137
ENSG00000100106	TRIOBP	ENST00000413051	ENST00000413051.2	7		595	2	244
ENSG00000282739	SLC25A26	ENST00000413054	ENST00000413054.5	9	NA	389	0	22
ENSG00000144741	SLC25A26	ENST00000413054	ENST00000413054.5	9	NA	389	0	22
ENSG00000163075	CFAP221	ENST00000413057	ENST00000413057.6	18		1896	2	1576
ENSG00000225265	TAF1A-AS1	ENST00000413074	ENST00000413074.1	2		1313	1	446
ENSG00000114742	WDR48	ENST00000413099	ENST00000413099.6	18		2098	2	1667
ENSG00000174680	GRIK1-AS1	ENST00000413131	ENST00000413131.1	2		499	1	74
ENSG00000144136	SLC20A1	ENST00000413135	ENST00000413135.1	5	NA	236	0	11
ENSG00000143727	ACP1	ENST00000413140	ENST00000413140.5	5		374	1	94
ENSG00000241326	AL603962.1	ENST00000413148	ENST00000413148.1	2		436	1	150
ENSG00000235066	AC009303.2	ENST00000413179	ENST00000413179.1	2		445	1	181
ENSG00000228010	AC073343.2	ENST00000413182	ENST00000413182.5	2		548	1	70
ENSG00000184313	MROH7	ENST00000413188	ENST00000413188.5	21		1837	2	1516
ENSG00000144524	COPS7B	ENST00000413197	ENST00000413197.5	6		2132	2	371
ENSG00000222041	CYTOR	ENST00000413202	ENST00000413202.1	2		422	1	114
ENSG00000134115	CNTN6	ENST00000413210	ENST00000413210.1	3		345	2	304
ENSG00000076242	MLH1	ENST00000413212	ENST00000413212.1	4		527	2	476
ENSG00000226419	SLC16A1-AS1	ENST00000413231	ENST00000413231.5	2		377	1	107
ENSG00000255104	AC005324.4	ENST00000413242	ENST00000413242.6	17	principal5	2377	2	1841
ENSG00000234860	AL162394.1	ENST00000413271	ENST00000413271.1	2		419	1	117
ENSG00000227987	AC092675.2	ENST00000413274	ENST00000413274.1	2		541	1	184
ENSG00000087470	DNM1L	ENST00000413295	ENST00000413295.6	9		477	2	449
ENSG00000234519	AL109924.3	ENST00000413324	ENST00000413324.1	2		393	1	165
ENSG00000230573	AL513303.2	ENST00000413339	ENST00000413339.1	2		536	1	288
ENSG00000232893	IQCA1-AS1	ENST00000413353	ENST00000413353.1	2		489	1	395
ENSG00000232328	AC084030.1	ENST00000413385	ENST00000413385.1	2		880	1	58
ENSG00000234082	DDX39B-AS1	ENST00000413390	ENST00000413390.1	2		516	1	93
ENSG00000228245	DDX39B-AS1	ENST00000413390	ENST00000413390.1	2		516	1	93
ENSG00000234006	DDX39B-AS1	ENST00000413390	ENST00000413390.1	2		516	1	93
ENSG00000238071	DDX39B-AS1	ENST00000413390	ENST00000413390.1	2		516	1	93
ENSG00000232256	DDX39B-AS1	ENST00000413390	ENST00000413390.1	2		516	1	93
ENSG00000231647	DDX39B-AS1	ENST00000413390	ENST00000413390.1	2		516	1	93
ENSG00000236019	DDX39B-AS1	ENST00000413390	ENST00000413390.1	2		516	1	93
ENSG00000163904	SENP2	ENST00000413407	ENST00000413407.5	16		1949	2	1325
ENSG00000204261	PSMB8-AS1	ENST00000413429	ENST00000413429.1	2		1015	1	737
ENSG00000233089	PSMB8-AS1	ENST00000413429	ENST00000413429.1	2		1015	1	737
ENSG00000206232	PSMB8-AS1	ENST00000413429	ENST00000413429.1	2		1015	1	737
ENSG00000235540	PSMB8-AS1	ENST00000413429	ENST00000413429.1	2		1015	1	737
ENSG00000231591	PSMB8-AS1	ENST00000413429	ENST00000413429.1	2		1015	1	737
ENSG00000234365	PSMB8-AS1	ENST00000413429	ENST00000413429.1	2		1015	1	737
ENSG00000233140	PSMB8-AS1	ENST00000413429	ENST00000413429.1	2		1015	1	737
ENSG00000206296	PSMB8-AS1	ENST00000413429	ENST00000413429.1	2		1015	1	737
ENSG00000237048	TTTY12	ENST00000413466	ENST00000413466.2	2		979	1	156
ENSG00000015568	RGPD5	ENST00000413468	ENST00000413468.1	16		1882	2	1784
ENSG00000135632	SMYD5	ENST00000413491	ENST00000413491.5	5		369	2	320
ENSG00000232606	LINC01412	ENST00000413525	ENST00000413525.1	2		362	1	136
ENSG00000254995	STX16-NPEPL1	ENST00000413559	ENST00000413559.1	2		557	1	74
ENSG00000224500	AL731575.1	ENST00000413564	ENST00000413564.1	2		418	1	179
ENSG00000225559	AC083867.1	ENST00000413567	ENST00000413567.1	2		457	1	63
[truncated: 38,030 more rows]

## Sheet: mouse
#The Type column is used to differentiate between proximal and distal 3'UI-containing genes
#Proximal 3'UI genes -> Type = 0
#Distal 3'UI genes -> Type = 1
MouseGeneID	Mouse.Symbol	Transcript.stable.ID	Transcript.stable.ID.version	exonCount	APPRIS.annotation	UTRLength	Type	DistanceCorr
ENSMUSG00000007907	Cabs1	ENSMUST00000008051	ENSMUST00000008051.4	2	principal1	273	1	127
ENSMUSG00000010406	Mrpl52	ENSMUST00000010550	ENSMUST00000010550.11	2	principal1	125	1	52
ENSMUSG00000016758	Bik	ENSMUST00000016902	ENSMUST00000016902.4	2	principal1	618	1	470
ENSMUSG00000030374	Strn4	ENSMUST00000019220	ENSMUST00000019220.15	18	principal4	788	1	62
ENSMUSG00000030374	Strn4	ENSMUST00000019220	ENSMUST00000019220.15	18	principal4	788	1	62
ENSMUSG00000020978	Klhdc2	ENSMUST00000021362	ENSMUST00000021362.4	2	principal1	172	1	91
ENSMUSG00000021322	Aoah	ENSMUST00000021757	ENSMUST00000021757.4	2	principal1	1587	1	405
ENSMUSG00000021481	Zfp346	ENSMUST00000021937	ENSMUST00000021937.11	2	principal2	2951	1	186
ENSMUSG00000023047	Amhr2	ENSMUST00000023809	ENSMUST00000023809.10	2	principal1	348	1	156
ENSMUSG00000023047	Amhr2	ENSMUST00000023809	ENSMUST00000023809.10	2	principal1	600	1	173
ENSMUSG00000024082	Ndufaf7	ENSMUST00000024887	ENSMUST00000024887.5	2	principal2	285	1	111
ENSMUSG00000024472	Dcp2	ENSMUST00000025350	ENSMUST00000025350.9	2	principal1	397	1	187
ENSMUSG00000024530	Prelid3a	ENSMUST00000025411	ENSMUST00000025411.7	7	principal1	1572	1	58
ENSMUSG00000024603	Dctn4	ENSMUST00000025505	ENSMUST00000025505.6	2	principal2	1517	1	145
ENSMUSG00000024726	Carnmt1	ENSMUST00000025632	ENSMUST00000025632.9	2	principal1	303	1	107
ENSMUSG00000024897	Apba1	ENSMUST00000025830	ENSMUST00000025830.7	2	principal1	606	1	146
ENSMUSG00000025505	Tmem80	ENSMUST00000026578	ENSMUST00000026578.13	2	principal1	1729	1	418
ENSMUSG00000048277	Syngr2	ENSMUST00000026649	ENSMUST00000026649.13	2	principal1	154	1	137
ENSMUSG00000026511	Srp9	ENSMUST00000027792	ENSMUST00000027792.5	2	principal1	1319	1	239
ENSMUSG00000027427	Polr3f	ENSMUST00000028914	ENSMUST00000028914.8	2	principal1	3276	1	108
ENSMUSG00000028128	F3	ENSMUST00000029771	ENSMUST00000029771.12	2	principal1	1126	1	179
ENSMUSG00000028278	Rragd	ENSMUST00000029946	ENSMUST00000029946.13	2		730	1	610
ENSMUSG00000030987	Stim1	ENSMUST00000033289	ENSMUST00000033289.5	2	principal2	273	1	236
ENSMUSG00000031520	Vegfc	ENSMUST00000033919	ENSMUST00000033919.5	2	principal1	895	1	394
ENSMUSG00000031728	Zfp821	ENSMUST00000034163	ENSMUST00000034163.8	2	principal1	316	1	149
ENSMUSG00000010936	Vac14	ENSMUST00000034190	ENSMUST00000034190.10	2	principal1	3013	1	2421
ENSMUSG00000032518	Rpsa	ENSMUST00000035105	ENSMUST00000035105.6	2	principal1	323	1	166
ENSMUSG00000032598	Nckipsd	ENSMUST00000035218	ENSMUST00000035218.8	2	principal1	262	1	91
ENSMUSG00000042616	Oscp1	ENSMUST00000035497	ENSMUST00000035497.4	2	principal2	1104	1	91
ENSMUSG00000034660	Galp	ENSMUST00000037553	ENSMUST00000037553.5	2	principal2	166	1	85
ENSMUSG00000038023	Atp6v0a2	ENSMUST00000037865	ENSMUST00000037865.12	2	principal1	147	1	119
ENSMUSG00000041801	Phlda3	ENSMUST00000038945	ENSMUST00000038945.5	2	principal1	725	1	68
ENSMUSG00000036503	Rnf13	ENSMUST00000041826	ENSMUST00000041826.13	2	principal1	353	1	139
ENSMUSG00000039007	Cpq	ENSMUST00000042167	ENSMUST00000042167.9	2	principal1	1058	1	194
ENSMUSG00000039197	Adk	ENSMUST00000045376	ENSMUST00000045376.10	2	principal2	327	1	127
ENSMUSG00000036860	Mrpl55	ENSMUST00000045697	ENSMUST00000045697.11	2	principal1	661	1	174
ENSMUSG00000042499	Hoxd11	ENSMUST00000048086	ENSMUST00000048086.8	2		3366	1	252
ENSMUSG00000052917	Senp7	ENSMUST00000049128	ENSMUST00000049128.10	2		1169	1	175
ENSMUSG00000037876	Jmjd1c	ENSMUST00000051446	ENSMUST00000051446.15	2	principal4	1020	1	141
ENSMUSG00000047003	Zfp41	ENSMUST00000054555	ENSMUST00000054555.9	3	principal1	2644	1	894
ENSMUSG00000046607	Hrk	ENSMUST00000054836	ENSMUST00000054836.6	2	principal1	5068	1	67
ENSMUSG00000058070	Eml1	ENSMUST00000054955	ENSMUST00000054955.13	2	alternative2	1550	1	88
ENSMUSG00000050064	Zfp697	ENSMUST00000056096	ENSMUST00000056096.14	2	principal1	2351	1	98
ENSMUSG00000064330	Pde6h	ENSMUST00000057650	ENSMUST00000057650.5	2		460	1	169
ENSMUSG00000022200	Golph3	ENSMUST00000059680	ENSMUST00000059680.6	2	principal1	2361	1	461
ENSMUSG00000046096	Mosmo	ENSMUST00000060175	ENSMUST00000060175.7	2	principal1	2115	1	213
ENSMUSG00000047187	Rab2a	ENSMUST00000060232	ENSMUST00000060232.7	2	principal1	155	1	72
ENSMUSG00000048655	Ccdc169	ENSMUST00000061099	ENSMUST00000061099.13	9	principal2	1725	1	53
ENSMUSG00000044345	Marveld1	ENSMUST00000061111	ENSMUST00000061111.9	2	principal1	2295	1	1389
ENSMUSG00000042854	Trp53rkb	ENSMUST00000065753	ENSMUST00000065753.1	2		1375	1	177
ENSMUSG00000032178	Ilf3	ENSMUST00000067646	ENSMUST00000067646.11	2	principal4	234	1	111
ENSMUSG00000054850	Smim10l2a	ENSMUST00000068106	ENSMUST00000068106.4	2	principal1	3064	1	623
ENSMUSG00000029376	Mthfd2l	ENSMUST00000071652	ENSMUST00000071652.5	2	principal1	750	1	238
ENSMUSG00000058013	2019-09-11	ENSMUST00000074733	ENSMUST00000074733.10	2	principal3	6163	1	188
ENSMUSG00000060681	Slc9a6	ENSMUST00000077741	ENSMUST00000077741.11	2	principal1	3175	1	120
ENSMUSG00000042029	Ncapg2	ENSMUST00000084828	ENSMUST00000084828.4	2	principal1	3155	1	187
ENSMUSG00000047656	Trpt1	ENSMUST00000088223	ENSMUST00000088223.5	2	principal1	139	1	82
ENSMUSG00000034683	Ppp1r1c	ENSMUST00000090760	ENSMUST00000090760.8	2	principal1	2499	1	60
ENSMUSG00000051401	Kctd16	ENSMUST00000091927	ENSMUST00000091927.4	2	principal1	699	1	166
ENSMUSG00000059439	Bcas3	ENSMUST00000092822	ENSMUST00000092822.4	2		923	1	66
ENSMUSG00000036644	Tbc1d9b	ENSMUST00000093138	ENSMUST00000093138.12	2	principal3	340	1	111
ENSMUSG00000117286	Gm1043	ENSMUST00000094840	ENSMUST00000094840.4	2		1576	1	1359
ENSMUSG00000023033	Scn8a	ENSMUST00000096198	ENSMUST00000096198.9	2		806	1	476
ENSMUSG00000008475	Arpc5	ENSMUST00000097536	ENSMUST00000097536.5	2		1394	1	73
ENSMUSG00000074064	Mlycd	ENSMUST00000098367	ENSMUST00000098367.4	2	principal1	263	1	113
ENSMUSG00000031577	Tti2	ENSMUST00000098842	ENSMUST00000098842.2	8	principal3	2967	1	54
ENSMUSG00000044042	Fmn1	ENSMUST00000099576	ENSMUST00000099576.8	2	alternative2	7511	1	159
ENSMUSG00000017715	Pgs1	ENSMUST00000100185	ENSMUST00000100185.9	2		312	1	126
ENSMUSG00000020836	Coro6	ENSMUST00000102493	ENSMUST00000102493.7	2	alternative1	571	1	371
ENSMUSG00000076518	Igkv2-112	ENSMUST00000103319	ENSMUST00000103319.2	2	alternative2	400	1	90
ENSMUSG00000095646	Trav10n	ENSMUST00000103612	ENSMUST00000103612.1	2	principal1	344	1	52
ENSMUSG00000076821	Trav8n-2	ENSMUST00000103632	ENSMUST00000103632.3	2	principal1	377	1	123
ENSMUSG00000076822	Trav16n	ENSMUST00000103633	ENSMUST00000103633.1	2	principal5	410	1	111
ENSMUSG00000094792	Trav10d	ENSMUST00000103646	ENSMUST00000103646.4	2	principal1	339	1	52
ENSMUSG00000076839	Trav13-1	ENSMUST00000103651	ENSMUST00000103651.3	2	principal1	322	1	52
ENSMUSG00000076839	Trav13-1	ENSMUST00000103651	ENSMUST00000103651.3	2	principal1	370	1	100
ENSMUSG00000019966	Kitl	ENSMUST00000105283	ENSMUST00000105283.8	2	principal1	4466	1	71
ENSMUSG00000032763	Ilvbl	ENSMUST00000105384	ENSMUST00000105384.4	2	principal1	588	1	155
ENSMUSG00000006058	Snf8	ENSMUST00000107700	ENSMUST00000107700.3	2		353	1	142
ENSMUSG00000035572	Dcaf10	ENSMUST00000107798	ENSMUST00000107798.3	2		317	1	114
ENSMUSG00000051113	Fam71e1	ENSMUST00000107927	ENSMUST00000107927.4	2	principal2	373	1	143
ENSMUSG00000035585	Tsen34	ENSMUST00000108630	ENSMUST00000108630.7	2		629	1	121
ENSMUSG00000048834	Vstm2a	ENSMUST00000109645	ENSMUST00000109645.8	2	principal1	3186	1	337
ENSMUSG00000020598	Nrcam	ENSMUST00000110748	ENSMUST00000110748.3	2	principal1	283	1	171
ENSMUSG00000014959	Gorasp2	ENSMUST00000112205	ENSMUST00000112205.1	2	alternative2	293	1	89
ENSMUSG00000042328	Hps4	ENSMUST00000112359	ENSMUST00000112359.8	2	principal1	1074	1	69
ENSMUSG00000026904	Slc4a10	ENSMUST00000112480	ENSMUST00000112480.2	2	alternative2	2079	1	60
ENSMUSG00000032946	Rasgrp2	ENSMUST00000113469	ENSMUST00000113469.2	2		270	1	63
ENSMUSG00000029165	Agbl5	ENSMUST00000114700	ENSMUST00000114700.8	17		633	1	82
ENSMUSG00000053436	Mapk14	ENSMUST00000114752	ENSMUST00000114752.2	2		194	1	115
ENSMUSG00000001833	2019-09-07	ENSMUST00000115272	ENSMUST00000115272.8	2	alternative1	1628	1	103
ENSMUSG00000075704	Txnrd2	ENSMUST00000115606	ENSMUST00000115606.7	18	principal2	293	1	77
ENSMUSG00000055994	Nod2	ENSMUST00000118370	ENSMUST00000118370.7	13	principal1	1508	1	593
ENSMUSG00000074862	BC025920	ENSMUST00000119492	ENSMUST00000119492.1	2	principal1	1873	1	175
ENSMUSG00000030990	Pgap2	ENSMUST00000120879	ENSMUST00000120879.7	2	principal2	510	1	257
ENSMUSG00000034211	Mrps17	ENSMUST00000121813	ENSMUST00000121813.7	2	principal1	338	1	198
ENSMUSG00000046062	Ppp1r15b	ENSMUST00000122956	ENSMUST00000122956.1	2		3705	1	567
ENSMUSG00000057137	Tmem140	ENSMUST00000123019	ENSMUST00000123019.7	2		3268	1	195
ENSMUSG00000020804	Aanat	ENSMUST00000123507	ENSMUST00000123507.1	2		447	1	218
ENSMUSG00000026031	Cflar	ENSMUST00000123553	ENSMUST00000123553.1	2		1106	1	364
ENSMUSG00000062257	Opcml	ENSMUST00000123779	ENSMUST00000123779.1	2		698	1	178
ENSMUSG00000040195	Nemp1	ENSMUST00000124388	ENSMUST00000124388.1	2		695	1	261
ENSMUSG00000074652	Myh7b	ENSMUST00000124415	ENSMUST00000124415.1	2		540	1	150
ENSMUSG00000012187	Mogat1	ENSMUST00000125458	ENSMUST00000125458.1	2		351	1	121
ENSMUSG00000031748	Gnao1	ENSMUST00000125695	ENSMUST00000125695.2	2		733	1	616
ENSMUSG00000054582	Pabpc1l	ENSMUST00000126272	ENSMUST00000126272.1	2		750	1	188
ENSMUSG00000047098	Rnf31	ENSMUST00000126544	ENSMUST00000126544.1	2		272	1	156
ENSMUSG00000020818	Mfsd11	ENSMUST00000126661	ENSMUST00000126661.1	2		399	1	142
ENSMUSG00000085683	Tmem238l	ENSMUST00000127166	ENSMUST00000127166.1	2		1200	1	341
ENSMUSG00000085683	Tmem238l	ENSMUST00000127166	ENSMUST00000127166.1	2		1071	1	212
ENSMUSG00000033819	Ppp1r16a	ENSMUST00000127674	ENSMUST00000127674.7	2		256	1	126
ENSMUSG00000003812	Dnase2a	ENSMUST00000128400	ENSMUST00000128400.1	2		645	1	194
ENSMUSG00000028967	Errfi1	ENSMUST00000128640	ENSMUST00000128640.7	2		520	1	181
ENSMUSG00000056367	Actr3b	ENSMUST00000128727	ENSMUST00000128727.7	2		492	1	156
ENSMUSG00000000253	Gmpr	ENSMUST00000128873	ENSMUST00000128873.1	2		267	1	174
ENSMUSG00000039307	Hexdc	ENSMUST00000128913	ENSMUST00000128913.7	2		237	1	165
ENSMUSG00000043419	Rnf227	ENSMUST00000129321	ENSMUST00000129321.1	2	principal1	1779	1	290
ENSMUSG00000025261	Huwe1	ENSMUST00000129714	ENSMUST00000129714.1	2		429	1	140
ENSMUSG00000045106	Ccdc73	ENSMUST00000130611	ENSMUST00000130611.1	2		295	1	60
ENSMUSG00000028483	Snapc3	ENSMUST00000130676	ENSMUST00000130676.2	2		2266	1	2213
ENSMUSG00000028483	Snapc3	ENSMUST00000130676	ENSMUST00000130676.2	2		2464	1	2213
ENSMUSG00000053368	Rxfp2	ENSMUST00000131212	ENSMUST00000131212.1	2		1308	1	66
ENSMUSG00000028475	Spaar	ENSMUST00000131248	ENSMUST00000131248.1	2	principal1	4086	1	131
ENSMUSG00000026657	Frmd4a	ENSMUST00000132710	ENSMUST00000132710.2	2		4872	1	248
ENSMUSG00000078497	Zfp978	ENSMUST00000133078	ENSMUST00000133078.7	2	alternative2	1754	1	145
ENSMUSG00000040599	Mis12	ENSMUST00000133413	ENSMUST00000133413.7	2		275	1	113
ENSMUSG00000038375	Trp53inp2	ENSMUST00000134218	ENSMUST00000134218.1	2		457	1	282
ENSMUSG00000038416	Cdc16	ENSMUST00000134645	ENSMUST00000134645.7	2		263	1	165
ENSMUSG00000046785	Epm2aip1	ENSMUST00000135807	ENSMUST00000135807.1	2	principal1	4245	1	2599
ENSMUSG00000038007	Acer2	ENSMUST00000135874	ENSMUST00000135874.1	2		572	1	113
ENSMUSG00000061981	Flot2	ENSMUST00000136353	ENSMUST00000136353.1	2		180	1	89
ENSMUSG00000066877	Nck2	ENSMUST00000136648	ENSMUST00000136648.7	2		1543	1	277
ENSMUSG00000021595	Nsun2	ENSMUST00000136932	ENSMUST00000136932.2	2		213	1	82
ENSMUSG00000034795	Ccdc122	ENSMUST00000137110	ENSMUST00000137110.1	2		1026	1	169
ENSMUSG00000027596	a	ENSMUST00000137333	ENSMUST00000137333.7	2		281	1	111
ENSMUSG00000026657	Frmd4a	ENSMUST00000137809	ENSMUST00000137809.1	2		3740	1	286
ENSMUSG00000032519	Slc25a38	ENSMUST00000139079	ENSMUST00000139079.7	2		429	1	174
ENSMUSG00000041351	Rap1gap	ENSMUST00000141306	ENSMUST00000141306.1	2		188	1	78
ENSMUSG00000046897	Zfp740	ENSMUST00000141465	ENSMUST00000141465.8	2		463	1	313
ENSMUSG00000054823	Nsd3	ENSMUST00000141781	ENSMUST00000141781.1	2		2577	1	1307
ENSMUSG00000023861	Mpc1	ENSMUST00000142594	ENSMUST00000142594.7	2		364	1	225
ENSMUSG00000019970	Sgk1	ENSMUST00000143094	ENSMUST00000143094.1	2		932	1	524
ENSMUSG00000039741	Bahcc1	ENSMUST00000143667	ENSMUST00000143667.1	2		2134	1	394
ENSMUSG00000000378	Ccm2	ENSMUST00000144293	ENSMUST00000144293.1	2		1182	1	121
ENSMUSG00000001768	Rin2	ENSMUST00000144661	ENSMUST00000144661.1	2		2595	1	60
ENSMUSG00000029177	Cenpa	ENSMUST00000144742	ENSMUST00000144742.5	5	principal1	854	1	54
ENSMUSG00000042345	Ubash3a	ENSMUST00000144772	ENSMUST00000144772.7	5		239	1	53
ENSMUSG00000037514	Pank2	ENSMUST00000145904	ENSMUST00000145904.1	2		479	1	353
ENSMUSG00000043505	Gimap5	ENSMUST00000147047	ENSMUST00000147047.1	2		607	1	234
ENSMUSG00000035585	Tsen34	ENSMUST00000147288	ENSMUST00000147288.2	2		391	1	270
ENSMUSG00000056938	Acbd4	ENSMUST00000147701	ENSMUST00000147701.1	2		247	1	126
ENSMUSG00000045103	Dmd	ENSMUST00000147740	ENSMUST00000147740.1	2		177	1	115
ENSMUSG00000020023	Tmcc3	ENSMUST00000147869	ENSMUST00000147869.1	2		603	1	254
ENSMUSG00000027168	Pax6	ENSMUST00000147923	ENSMUST00000147923.2	2		929	1	700
ENSMUSG00000042581	Thsd7b	ENSMUST00000148051	ENSMUST00000148051.1	2		554	1	297
ENSMUSG00000024236	Svil	ENSMUST00000148564	ENSMUST00000148564.1	2		1218	1	214
ENSMUSG00000027282	Mtch2	ENSMUST00000148936	ENSMUST00000148936.1	2		1033	1	231
ENSMUSG00000020484	Xbp1	ENSMUST00000149623	ENSMUST00000149623.7	2	alternative2	338	1	146
ENSMUSG00000028519	Dab1	ENSMUST00000149672	ENSMUST00000149672.1	2		99	1	51
ENSMUSG00000110234	Gm45799	ENSMUST00000149819	ENSMUST00000149819.7	2		333	1	133
ENSMUSG00000074673	Ttll9	ENSMUST00000150218	ENSMUST00000150218.1	2		1764	1	190
ENSMUSG00000026770	Il2ra	ENSMUST00000150890	ENSMUST00000150890.2	2		1072	1	273
ENSMUSG00000021134	Srsf5	ENSMUST00000152662	ENSMUST00000152662.1	2		568	1	295
ENSMUSG00000034377	Tulp4	ENSMUST00000152672	ENSMUST00000152672.1	2		1749	1	167
ENSMUSG00000028863	Meaf6	ENSMUST00000152816	ENSMUST00000152816.1	2		298	1	193
ENSMUSG00000006273	Atp6v1b2	ENSMUST00000153079	ENSMUST00000153079.7	2		251	1	140
ENSMUSG00000074771	Ankef1	ENSMUST00000154394	ENSMUST00000154394.1	2		2406	1	475
ENSMUSG00000020610	Amz2	ENSMUST00000154875	ENSMUST00000154875.1	2		1776	1	178
ENSMUSG00000037034	Pax1	ENSMUST00000156584	ENSMUST00000156584.1	2		1457	1	314
ENSMUSG00000025532	Crcp	ENSMUST00000156729	ENSMUST00000156729.1	2		157	1	99
ENSMUSG00000052613	Pcdh15	ENSMUST00000156999	ENSMUST00000156999.1	2		1135	1	875
ENSMUSG00000030337	Vamp1	ENSMUST00000159547	ENSMUST00000159547.2	2		1772	1	79
ENSMUSG00000071176	Arhgef10	ENSMUST00000161162	ENSMUST00000161162.7	2		353	1	289
ENSMUSG00000034739	Mfrp	ENSMUST00000161381	ENSMUST00000161381.7	14	alternative2	2397	1	1504
ENSMUSG00000034739	Mfrp	ENSMUST00000161381	ENSMUST00000161381.7	14	alternative2	2397	1	1504
ENSMUSG00000047003	Zfp41	ENSMUST00000161785	ENSMUST00000161785.7	3	principal1	2644	1	894
ENSMUSG00000022110	Sucla2	ENSMUST00000162723	ENSMUST00000162723.1	2		920	1	112
ENSMUSG00000038039	Gcc2	ENSMUST00000162965	ENSMUST00000162965.1	2		1718	1	219
ENSMUSG00000023952	Gtpbp2	ENSMUST00000165686	ENSMUST00000165686.1	2		718	1	295
ENSMUSG00000087408	Cers1	ENSMUST00000165819	ENSMUST00000165819.8	8	principal4	1590	1	696
ENSMUSG00000060568	Fam78b	ENSMUST00000165874	ENSMUST00000165874.7	3	principal1	3733	1	408
ENSMUSG00000060568	Fam78b	ENSMUST00000165874	ENSMUST00000165874.7	3	principal1	4051	1	726
ENSMUSG00000078578	Ube2d3	ENSMUST00000166033	ENSMUST00000166033.5	2	principal2	2100	1	116
ENSMUSG00000022389	Tef	ENSMUST00000167138	ENSMUST00000167138.1	2		284	1	63
ENSMUSG00000022389	Tef	ENSMUST00000170027	ENSMUST00000170027.1	2		546	1	214
ENSMUSG00000024576	Csnk1a1	ENSMUST00000170482	ENSMUST00000170482.1	2		2895	1	1561
ENSMUSG00000091996	BC049352	ENSMUST00000171277	ENSMUST00000171277.1	2		682	1	301
ENSMUSG00000017679	Ttpal	ENSMUST00000171696	ENSMUST00000171696.7	4	principal1	3703	1	52
ENSMUSG00000024319	Vps52	ENSMUST00000172558	ENSMUST00000172558.8	2		270	1	156
ENSMUSG00000036273	Lrrk2	ENSMUST00000172797	ENSMUST00000172797.1	2		817	1	106
ENSMUSG00000015002	Efr3a	ENSMUST00000174135	ENSMUST00000174135.1	2		1418	1	206
ENSMUSG00000073411	H2-D1	ENSMUST00000174325	ENSMUST00000174325.1	2		411	1	276
ENSMUSG00000050373	Snx21	ENSMUST00000174342	ENSMUST00000174342.1	2		1604	1	1376
ENSMUSG00000052632	Asap2	ENSMUST00000174530	ENSMUST00000174530.1	2		813	1	414
ENSMUSG00000015002	Efr3a	ENSMUST00000174856	ENSMUST00000174856.6	2		231	1	103
ENSMUSG00000032540	Abhd5	ENSMUST00000176005	ENSMUST00000176005.1	2		583	1	224
ENSMUSG00000032595	Cdhr4	ENSMUST00000176334	ENSMUST00000176334.7	2		350	1	207
ENSMUSG00000095756	Trav6d-7	ENSMUST00000178650	ENSMUST00000178650.2	2	principal1	342	1	52
ENSMUSG00000094562	Trav13-4-dv7	ENSMUST00000180380	ENSMUST00000180380.2	2		330	1	52
ENSMUSG00000094220	Trav6-3	ENSMUST00000180549	ENSMUST00000180549.2	2		346	1	55
ENSMUSG00000094468	Trav6-4	ENSMUST00000180711	ENSMUST00000180711.2	2	principal5	373	1	75
ENSMUSG00000096656	Trav12-2	ENSMUST00000180972	ENSMUST00000180972.2	2	principal1	427	1	134
ENSMUSG00000039218	Srrm2	ENSMUST00000180975	ENSMUST00000180975.2	2		2094	1	242
ENSMUSG00000042063	Zfp386	ENSMUST00000182566	ENSMUST00000182566.1	2		437	1	143
ENSMUSG00000002342	Tmem161a	ENSMUST00000182980	ENSMUST00000182980.7	2		250	1	98
ENSMUSG00000028804	Csmd2	ENSMUST00000184063	ENSMUST00000184063.2	71	principal1	2693	1	56
ENSMUSG00000061762	Tac1	ENSMUST00000184481	ENSMUST00000184481.1	2		1988	1	130
ENSMUSG00000023495	Pcbp4	ENSMUST00000185507	ENSMUST00000185507.6	2		198	1	170
ENSMUSG00000026109	Tmeff2	ENSMUST00000186103	ENSMUST00000186103.6	2		1274	1	136
ENSMUSG00000005982	Naa60	ENSMUST00000186375	ENSMUST00000186375.6	6	principal1	1502	1	186
ENSMUSG00000005982	Naa60	ENSMUST00000186375	ENSMUST00000186375.6	7	principal1	1502	1	186
ENSMUSG00000005982	Naa60	ENSMUST00000186375	ENSMUST00000186375.6	2	principal1	1403	1	87
ENSMUSG00000009545	Kcnq1	ENSMUST00000187213	ENSMUST00000187213.1	2		333	1	242
ENSMUSG00000005763	Cd247	ENSMUST00000187313	ENSMUST00000187313.6	9		2188	1	52
ENSMUSG00000015242	Nipsnap3a	ENSMUST00000188045	ENSMUST00000188045.6	7	principal2	206	1	99
ENSMUSG00000053877	Srcap	ENSMUST00000188124	ENSMUST00000188124.6	2		616	1	356
ENSMUSG00000079330	Lemd1	ENSMUST00000188175	ENSMUST00000188175.1	2		5292	1	54
ENSMUSG00000068600	Gml2	ENSMUST00000188458	ENSMUST00000188458.6	2		726	1	283
ENSMUSG00000041907	Gpr45	ENSMUST00000188621	ENSMUST00000188621.1	2		2038	1	362
ENSMUSG00000021790	Dydc1	ENSMUST00000189865	ENSMUST00000189865.6	8	principal2	316	1	109
ENSMUSG00000060568	Fam78b	ENSMUST00000190081	ENSMUST00000190081.6	3	principal1	3731	1	406
ENSMUSG00000075408	6030408B16Rik	ENSMUST00000191426	ENSMUST00000191426.1	2	alternative2	1967	1	421
ENSMUSG00000029999	Tgfa	ENSMUST00000193710	ENSMUST00000193710.1	2		2143	1	319
ENSMUSG00000022113	Trim52	ENSMUST00000194236	ENSMUST00000194236.1	2		588	1	142
ENSMUSG00000039318	Rab3gap2	ENSMUST00000195042	ENSMUST00000195042.5	11		341	1	52
ENSMUSG00000041498	Kif14	ENSMUST00000195274	ENSMUST00000195274.2	2		207	1	99
ENSMUSG00000000125	Wnt3	ENSMUST00000000127	ENSMUST00000000127.5	5	principal1	1953	0	8
ENSMUSG00000000701	Tcl1b5	ENSMUST00000000717	ENSMUST00000000717.8	4	principal1	618	0	21
ENSMUSG00000079007	Tcl1b4	ENSMUST00000000718	ENSMUST00000000718.6	4	principal2	611	0	25
ENSMUSG00000001622	Csn3	ENSMUST00000001667	ENSMUST00000001667.12	5	principal1	219	0	33
ENSMUSG00000002379	Ndufa11	ENSMUST00000002452	ENSMUST00000002452.7	4	principal1	2312	0	48
ENSMUSG00000003031	Cdkn1b	ENSMUST00000003115	ENSMUST00000003115.8	3	principal1	1292	0	9
ENSMUSG00000003068	Stk11	ENSMUST00000003152	ENSMUST00000003152.13	10	principal3	443	0	13
ENSMUSG00000003068	Stk11	ENSMUST00000003152	ENSMUST00000003152.13	10	principal3	443	0	13
ENSMUSG00000003402	Prkcsh	ENSMUST00000003493	ENSMUST00000003493.8	18	principal3	338	0	4
ENSMUSG00000003402	Prkcsh	ENSMUST00000003493	ENSMUST00000003493.8	18	principal3	338	0	4
ENSMUSG00000003617	Cp	ENSMUST00000003714	ENSMUST00000003714.12	20	alternative2	1224	0	13
ENSMUSG00000004270	Lpcat3	ENSMUST00000004381	ENSMUST00000004381.13	13	principal1	933	0	16
ENSMUSG00000063952	Brpf3	ENSMUST00000004985	ENSMUST00000004985.10	11	principal2	2295	0	15
ENSMUSG00000005124	Wisp1	ENSMUST00000005255	ENSMUST00000005255.8	2	principal1	299	0	38
ENSMUSG00000005474	Myl10	ENSMUST00000005611	ENSMUST00000005611.9	7	principal1	269	0	29
ENSMUSG00000005506	Celf1	ENSMUST00000005643	ENSMUST00000005643.13	15	principal1	2969	0	37
ENSMUSG00000006360	Crip1	ENSMUST00000006523	ENSMUST00000006523.11	5	principal1	111	0	6
ENSMUSG00000021335	Slc17a1	ENSMUST00000006785	ENSMUST00000006785.7	13	principal1	439	0	2
ENSMUSG00000006649	Nphs1	ENSMUST00000006825	ENSMUST00000006825.8	30	principal2	1804	0	33
ENSMUSG00000007805	Twist2	ENSMUST00000007949	ENSMUST00000007949.3	2	principal1	686	0	40
ENSMUSG00000007872	Id3	ENSMUST00000008016	ENSMUST00000008016.2	3	principal1	536	0	23
ENSMUSG00000009115	Spatc1l	ENSMUST00000009259	ENSMUST00000009259.4	4	principal1	585	0	50
ENSMUSG00000010435	Spaca7	ENSMUST00000010579	ENSMUST00000010579.7	7	principal2	199	0	30
ENSMUSG00000010841	Cfap97d1	ENSMUST00000010985	ENSMUST00000010985.7	6	principal1	145	0	0
ENSMUSG00000012705	Retn	ENSMUST00000012849	ENSMUST00000012849.14	5	principal1	153	0	5
ENSMUSG00000014075	Tctex1d2	ENSMUST00000014220	ENSMUST00000014220.14	4	principal1	139	0	2
ENSMUSG00000015365	Mov10l1	ENSMUST00000015509	ENSMUST00000015509.10	27	principal2	361	0	24
ENSMUSG00000015396	Cd83	ENSMUST00000015540	ENSMUST00000015540.3	5	principal1	1597	0	20
ENSMUSG00000015889	Lta4h	ENSMUST00000016033	ENSMUST00000016033.8	18	principal1	270	0	36
ENSMUSG00000015962	1700016C15Rik	ENSMUST00000016106	ENSMUST00000016106.5	6	principal1	141	0	7
ENSMUSG00000078676	Casc3	ENSMUST00000017384	ENSMUST00000017384.13	14	principal1	1589	0	42
ENSMUSG00000078676	Casc3	ENSMUST00000017384	ENSMUST00000017384.13	14	principal1	1589	0	42
ENSMUSG00000017310	Spint4	ENSMUST00000017454	ENSMUST00000017454.7	4	principal1	216	0	12
ENSMUSG00000017428	Psmd11	ENSMUST00000017572	ENSMUST00000017572.13	14	principal1	424	0	0
ENSMUSG00000017652	Cd40	ENSMUST00000017799	ENSMUST00000017799.11	9	principal4	937	0	4
ENSMUSG00000017652	Cd40	ENSMUST00000017799	ENSMUST00000017799.11	8	principal4	937	0	4
ENSMUSG00000017723	Wfdc2	ENSMUST00000017867	ENSMUST00000017867.9	5	principal2	173	0	1
ENSMUSG00000017756	Slc12a7	ENSMUST00000017900	ENSMUST00000017900.8	11	principal1	950	0	15
ENSMUSG00000018102	Hist1h2bc	ENSMUST00000018246	ENSMUST00000018246.5	2	principal1	314	0	9
ENSMUSG00000018378	Cuedc1	ENSMUST00000018522	ENSMUST00000018522.12	11	principal1	1547	0	3
ENSMUSG00000018449	Rpain	ENSMUST00000018593	ENSMUST00000018593.9	7	principal1	287	0	11
ENSMUSG00000018554	Ybx2	ENSMUST00000018698	ENSMUST00000018698.11	9	principal3	408	0	34
ENSMUSG00000061086	Myl4	ENSMUST00000018800	ENSMUST00000018800.8	9	principal1	151	0	16
ENSMUSG00000019848	Popdc3	ENSMUST00000019994	ENSMUST00000019994.13	4	principal1	778	0	26
ENSMUSG00000019906	Lin7a	ENSMUST00000020057	ENSMUST00000020057.15	6	principal1	5155	0	0
ENSMUSG00000019923	Zwint	ENSMUST00000020081	ENSMUST00000020081.10	8	principal1	1001	0	2
ENSMUSG00000020087	Tysnd1	ENSMUST00000020284	ENSMUST00000020284.4	2	principal1	779	0	39
ENSMUSG00000009350	Mpo	ENSMUST00000020779	ENSMUST00000020779.10	14	principal1	95	0	7
ENSMUSG00000020794	Ube2g1	ENSMUST00000021148	ENSMUST00000021148.12	6	principal1	2995	0	37
ENSMUSG00000020794	Ube2g1	ENSMUST00000021148	ENSMUST00000021148.12	6	principal1	2995	0	37
ENSMUSG00000020808	Pimreg	ENSMUST00000021164	ENSMUST00000021164.3	6	principal1	704	0	20
ENSMUSG00000055805	Fmnl1	ENSMUST00000021322	ENSMUST00000021322.6	15		425	0	7
ENSMUSG00000021048	Mthfd1	ENSMUST00000021443	ENSMUST00000021443.6	28	principal1	244	0	4
ENSMUSG00000021048	Mthfd1	ENSMUST00000021443	ENSMUST00000021443.6	27	principal1	244	0	4
ENSMUSG00000021244	Ylpm1	ENSMUST00000021670	ENSMUST00000021670.14	21	principal2	445	0	34
ENSMUSG00000021379	Id4	ENSMUST00000021810	ENSMUST00000021810.2	3	principal1	1103	0	18
ENSMUSG00000021458	2010111I01Rik	ENSMUST00000021911	ENSMUST00000021911.14	17	alternative2	1103	0	4
ENSMUSG00000021486	Prelid1	ENSMUST00000021942	ENSMUST00000021942.7	4	principal1	466	0	23
ENSMUSG00000021509	Slc25a48	ENSMUST00000021971	ENSMUST00000021971.5	8	principal1	442	0	8
ENSMUSG00000021591	Glrx	ENSMUST00000022082	ENSMUST00000022082.7	3	principal1	920	0	12
ENSMUSG00000021645	Smn1	ENSMUST00000022147	ENSMUST00000022147.14	9	principal1	321	0	3
ENSMUSG00000021645	Smn1	ENSMUST00000022147	ENSMUST00000022147.14	9	principal1	321	0	3
ENSMUSG00000021843	Ktn1	ENSMUST00000022391	ENSMUST00000022391.13	19	principal3	470	0	5
ENSMUSG00000021843	Ktn1	ENSMUST00000022391	ENSMUST00000022391.13	20	principal3	470	0	5
ENSMUSG00000021843	Ktn1	ENSMUST00000022391	ENSMUST00000022391.13	17	principal3	476	0	11
ENSMUSG00000021843	Ktn1	ENSMUST00000022391	ENSMUST00000022391.13	19	principal3	470	0	5
ENSMUSG00000021843	Ktn1	ENSMUST00000022391	ENSMUST00000022391.13	18	principal3	476	0	11
ENSMUSG00000021843	Ktn1	ENSMUST00000022391	ENSMUST00000022391.13	17	principal3	470	0	5
ENSMUSG00000021843	Ktn1	ENSMUST00000022391	ENSMUST00000022391.13	19	principal3	476	0	11
ENSMUSG00000021843	Ktn1	ENSMUST00000022391	ENSMUST00000022391.13	18	principal3	470	0	5
ENSMUSG00000021843	Ktn1	ENSMUST00000022391	ENSMUST00000022391.13	42	principal3	470	0	5
ENSMUSG00000022110	Sucla2	ENSMUST00000022706	ENSMUST00000022706.6	12	principal1	111	0	25
ENSMUSG00000022149	C9	ENSMUST00000022749	ENSMUST00000022749.15	11	principal1	52	0	7
ENSMUSG00000022412	Mief1	ENSMUST00000023048	ENSMUST00000023048.11	8	principal1	2148	0	5
ENSMUSG00000022452	Smdt1	ENSMUST00000023086	ENSMUST00000023086.14	3	principal1	223	0	3
ENSMUSG00000022456	2019-09-03	ENSMUST00000023095	ENSMUST00000023095.13	12	principal2	622	0	12
ENSMUSG00000022489	Pde1b	ENSMUST00000023132	ENSMUST00000023132.4	15	principal2	1262	0	19
ENSMUSG00000022489	Pde1b	ENSMUST00000023132	ENSMUST00000023132.4	16	principal2	1262	0	19
ENSMUSG00000022504	Ciita	ENSMUST00000023147	ENSMUST00000023147.7	19	principal2	1898	0	21
ENSMUSG00000022504	Ciita	ENSMUST00000023147	ENSMUST00000023147.7	19	principal2	1898	0	21
ENSMUSG00000022504	Ciita	ENSMUST00000023147	ENSMUST00000023147.7	20	principal2	1898	0	21
ENSMUSG00000022504	Ciita	ENSMUST00000023147	ENSMUST00000023147.7	19	principal2	1898	0	21
ENSMUSG00000022504	Ciita	ENSMUST00000023147	ENSMUST00000023147.7	19	principal2	1898	0	21
ENSMUSG00000022517	Mgrn1	ENSMUST00000023159	ENSMUST00000023159.9	17	alternative2	1405	0	4
ENSMUSG00000022711	Pmm2	ENSMUST00000023396	ENSMUST00000023396.9	9	principal1	1005	0	36
ENSMUSG00000022711	Pmm2	ENSMUST00000023396	ENSMUST00000023396.9	9	principal1	1005	0	36
ENSMUSG00000022801	Lrch3	ENSMUST00000023491	ENSMUST00000023491.12	22	principal3	3733	0	44
ENSMUSG00000022803	Popdc2	ENSMUST00000023494	ENSMUST00000023494.12	4	principal4	605	0	43
ENSMUSG00000022824	Muc13	ENSMUST00000023520	ENSMUST00000023520.6	12	principal1	1053	0	0
ENSMUSG00000022967	Ifnar1	ENSMUST00000023689	ENSMUST00000023689.10	12	principal1	918	0	3
ENSMUSG00000023210	Lcn9	ENSMUST00000023978	ENSMUST00000023978.2	7	principal1	295	0	28
ENSMUSG00000023336	Wfdc1	ENSMUST00000024107	ENSMUST00000024107.6	7	principal2	357	0	15
ENSMUSG00000023336	Wfdc1	ENSMUST00000024107	ENSMUST00000024107.6	7	principal2	357	0	15
ENSMUSG00000023908	Pkmyt1	ENSMUST00000024701	ENSMUST00000024701.8	2	principal1	270	0	35
ENSMUSG00000064120	Mocs1	ENSMUST00000024797	ENSMUST00000024797.15	11		1408	0	7
ENSMUSG00000024425	Ndfip1	ENSMUST00000025293	ENSMUST00000025293.3	8	principal1	581	0	2
ENSMUSG00000024425	Ndfip1	ENSMUST00000025293	ENSMUST00000025293.3	8	principal1	132	0	2
ENSMUSG00000024442	Dele1	ENSMUST00000025314	ENSMUST00000025314.5	13	principal1	751	0	1
ENSMUSG00000024480	Ap3s1	ENSMUST00000025357	ENSMUST00000025357.8	7	principal1	935	0	5
ENSMUSG00000025400	Tac2	ENSMUST00000026466	ENSMUST00000026466.4	7	principal1	238	0	18
ENSMUSG00000025439	Clns1a	ENSMUST00000026506	ENSMUST00000026506.4	7	principal1	2596	0	21
ENSMUSG00000025887	Casp12	ENSMUST00000027009	ENSMUST00000027009.10	11	principal1	1302	0	20
ENSMUSG00000025888	Casp1	ENSMUST00000027015	ENSMUST00000027015.5	10	principal1	104	0	5
ENSMUSG00000026173	Plcd4	ENSMUST00000027362	ENSMUST00000027362.13	18	principal4	232	0	1
ENSMUSG00000026229	Psmd1	ENSMUST00000027432	ENSMUST00000027432.8	25	principal1	223	0	7
ENSMUSG00000026295	Spp2	ENSMUST00000027518	ENSMUST00000027518.11	8	principal1	127	0	10
ENSMUSG00000026322	Htr4	ENSMUST00000027560	ENSMUST00000027560.6	7	principal1	170	0	23
ENSMUSG00000026322	Htr4	ENSMUST00000027560	ENSMUST00000027560.6	7	principal1	3369	0	0
ENSMUSG00000026336	Slco6d1	ENSMUST00000027575	ENSMUST00000027575.12	14	principal4	194	0	32
ENSMUSG00000026342	Slc35f5	ENSMUST00000027580	ENSMUST00000027580.10	16	principal1	793	0	21
ENSMUSG00000026582	Sele	ENSMUST00000027874	ENSMUST00000027874.5	14	principal1	937	0	15
ENSMUSG00000026764	Kif5c	ENSMUST00000028102	ENSMUST00000028102.13	26	principal1	3621	0	6
ENSMUSG00000026984	Il1f6	ENSMUST00000028361	ENSMUST00000028361.4	6	principal1	239	0	1
ENSMUSG00000027001	Dusp19	ENSMUST00000028384	ENSMUST00000028384.4	4	principal1	872	0	2
ENSMUSG00000027099	Mtx2	ENSMUST00000028511	ENSMUST00000028511.7	5	principal1	145	0	19
ENSMUSG00000027111	Itga6	ENSMUST00000028522	ENSMUST00000028522.9	26	principal3	2596	0	22
ENSMUSG00000027333	Smox	ENSMUST00000028806	ENSMUST00000028806.11	6	principal3	479	0	38
ENSMUSG00000027430	Dtd1	ENSMUST00000028917	ENSMUST00000028917.6	6	principal1	557	0	20
ENSMUSG00000027483	Bpifa1	ENSMUST00000028985	ENSMUST00000028985.7	9	principal1	208	0	35
ENSMUSG00000027484	Bpifa5	ENSMUST00000028986	ENSMUST00000028986.2	9	principal1	209	0	34
ENSMUSG00000027568	Ntsr1	ENSMUST00000029084	ENSMUST00000029084.8	5	principal1	1128	0	11
ENSMUSG00000027593	Raly	ENSMUST00000029120	ENSMUST00000029120.13	9	alternative2	372	0	4
ENSMUSG00000027593	Raly	ENSMUST00000029120	ENSMUST00000029120.13	9	alternative2	372	0	4
ENSMUSG00000027765	P2ry1	ENSMUST00000029331	ENSMUST00000029331.6	2	principal1	2120	0	36
ENSMUSG00000053825	Ppfia2	ENSMUST00000029404	ENSMUST00000029404.16	32	alternative1	2379	0	33
ENSMUSG00000053825	Ppfia2	ENSMUST00000029404	ENSMUST00000029404.16	11	alternative1	2379	0	33
ENSMUSG00000053825	Ppfia2	ENSMUST00000029404	ENSMUST00000029404.16	32	alternative1	2379	0	33
ENSMUSG00000027884	Clcc1	ENSMUST00000029483	ENSMUST00000029483.14	12	principal3	343	0	42
ENSMUSG00000027884	Clcc1	ENSMUST00000029483	ENSMUST00000029483.14	13	principal3	343	0	42
ENSMUSG00000027985	Lef1	ENSMUST00000029611	ENSMUST00000029611.13	12	principal3	1288	0	6
ENSMUSG00000028137	Celf3	ENSMUST00000029784	ENSMUST00000029784.9	13	principal1	1075	0	9
ENSMUSG00000028137	Celf3	ENSMUST00000029784	ENSMUST00000029784.9	13	principal1	1075	0	9
ENSMUSG00000028137	Celf3	ENSMUST00000029784	ENSMUST00000029784.9	13	principal1	1075	0	9
ENSMUSG00000028137	Celf3	ENSMUST00000029784	ENSMUST00000029784.9	14	principal1	1075	0	9
ENSMUSG00000028137	Celf3	ENSMUST00000029784	ENSMUST00000029784.9	10	principal1	1075	0	9
ENSMUSG00000028174	Rpe65	ENSMUST00000029824	ENSMUST00000029824.8	15	principal1	189	0	11
ENSMUSG00000028282	Casp8ap2	ENSMUST00000029950	ENSMUST00000029950.9	11	principal2	626	0	28
ENSMUSG00000028582	Cc2d1b	ENSMUST00000030320	ENSMUST00000030320.12	23	principal1	604	0	4
ENSMUSG00000028582	Cc2d1b	ENSMUST00000030320	ENSMUST00000030320.12	25	principal1	604	0	4
ENSMUSG00000028793	Rnf19b	ENSMUST00000030584	ENSMUST00000030584.10	10	alternative2	361	0	29
ENSMUSG00000005045	Chd5	ENSMUST00000030775	ENSMUST00000030775.11	42	principal3	3326	0	46
ENSMUSG00000028974	Dffa	ENSMUST00000030816	ENSMUST00000030816.3	4	principal1	1516	0	19
ENSMUSG00000029071	Dvl1	ENSMUST00000030948	ENSMUST00000030948.15	15	principal1	1339	0	28
ENSMUSG00000029326	Enoph1	ENSMUST00000031268	ENSMUST00000031268.7	7	principal1	476	0	6
ENSMUSG00000029368	Alb	ENSMUST00000031314	ENSMUST00000031314.9	15	principal1	169	0	26
ENSMUSG00000029378	Areg	ENSMUST00000031325	ENSMUST00000031325.5	6	principal1	253	0	15
ENSMUSG00000029707	Fscn3	ENSMUST00000031719	ENSMUST00000031719.6	7	principal1	178	0	0
ENSMUSG00000030120	Mlf2	ENSMUST00000032214	ENSMUST00000032214.13	9	principal1	573	0	25
ENSMUSG00000008845	Cd163	ENSMUST00000032234	ENSMUST00000032234.4	17	principal3	954	0	9
ENSMUSG00000030159	Clec1b	ENSMUST00000032262	ENSMUST00000032262.13	4	principal3	352	0	45
ENSMUSG00000030666	Calcb	ENSMUST00000032902	ENSMUST00000032902.10	5	principal2	482	0	24
ENSMUSG00000030682	Cdipt	ENSMUST00000032920	ENSMUST00000032920.4	6	principal1	967	0	0
ENSMUSG00000031112	Stk26	ENSMUST00000033444	ENSMUST00000033444.10	12	principal1	1824	0	25
ENSMUSG00000031201	Brcc3	ENSMUST00000033544	ENSMUST00000033544.13	11	principal2	3343	0	25
ENSMUSG00000031201	Brcc3	ENSMUST00000033544	ENSMUST00000033544.13	11	principal2	3340	0	22
ENSMUSG00000031201	Brcc3	ENSMUST00000033544	ENSMUST00000033544.13	11	principal2	171	0	25
ENSMUSG00000031256	Cstf2	ENSMUST00000033609	ENSMUST00000033609.8	14	principal1	2594	0	3
ENSMUSG00000031256	Cstf2	ENSMUST00000033609	ENSMUST00000033609.8	14	principal1	2594	0	3
ENSMUSG00000031360	Ctps2	ENSMUST00000033727	ENSMUST00000033727.13	19	principal1	3470	0	42
ENSMUSG00000031360	Ctps2	ENSMUST00000033727	ENSMUST00000033727.13	19	principal1	3470	0	42
ENSMUSG00000031360	Ctps2	ENSMUST00000033727	ENSMUST00000033727.13	19	principal1	3470	0	42
ENSMUSG00000031360	Ctps2	ENSMUST00000033727	ENSMUST00000033727.13	19	principal1	3470	0	42
ENSMUSG00000031441	Atp11a	ENSMUST00000033818	ENSMUST00000033818.9	30	alternative2	3820	0	11
ENSMUSG00000031748	Gnao1	ENSMUST00000034198	ENSMUST00000034198.14	9	principal3	1385	0	28
ENSMUSG00000033409	Syce1l	ENSMUST00000034219	ENSMUST00000034219.11	12	alternative2	148	0	10
ENSMUSG00000031839	Hsbp1	ENSMUST00000034300	ENSMUST00000034300.7	4	principal1	896	0	2
ENSMUSG00000031845	Bco1	ENSMUST00000034308	ENSMUST00000034308.14	12	principal3	785	0	38
ENSMUSG00000031982	Arv1	ENSMUST00000034463	ENSMUST00000034463.3	6	principal1	319	0	2
ENSMUSG00000031982	Arv1	ENSMUST00000034463	ENSMUST00000034463.3	6	principal1	319	0	2
ENSMUSG00000031991	Spata19	ENSMUST00000034473	ENSMUST00000034473.6	6	principal2	184	0	1
ENSMUSG00000031991	Spata19	ENSMUST00000034473	ENSMUST00000034473.6	7	principal2	184	0	1
ENSMUSG00000032058	Ppp2r1b	ENSMUST00000034560	ENSMUST00000034560.13	17	principal4	1609	0	35
ENSMUSG00000032092	Mpzl2	ENSMUST00000034600	ENSMUST00000034600.4	6	principal1	2175	0	9
ENSMUSG00000013584	Aldh1a2	ENSMUST00000034723	ENSMUST00000034723.5	14	principal1	649	0	16
ENSMUSG00000032297	Celf6	ENSMUST00000034840	ENSMUST00000034840.9	12		1341	0	28
ENSMUSG00000032329	Hmg20a	ENSMUST00000034879	ENSMUST00000034879.4	10	principal1	2410	0	6
ENSMUSG00000032612	Usp4	ENSMUST00000035237	ENSMUST00000035237.11	11	principal3	907	0	40
ENSMUSG00000035206	Sppl2b	ENSMUST00000035597	ENSMUST00000035597.9	15	principal1	1343	0	34
ENSMUSG00000032946	Rasgrp2	ENSMUST00000035716	ENSMUST00000035716.14	17	principal1	227	0	4
ENSMUSG00000046434	Hnrnpa1	ENSMUST00000036004	ENSMUST00000036004.15	11	principal4	1725	0	14
ENSMUSG00000039934	Gsap	ENSMUST00000036031	ENSMUST00000036031.12	24	principal1	65	0	3
ENSMUSG00000035933	Cog5	ENSMUST00000036862	ENSMUST00000036862.4	23	principal1	486	0	32
ENSMUSG00000079705	Ssxb1	ENSMUST00000037297	ENSMUST00000037297.3	8	principal1	45	0	4
ENSMUSG00000079705	Ssxb1	ENSMUST00000037297	ENSMUST00000037297.3	8	principal1	181	0	4
ENSMUSG00000034653	Ythdc2	ENSMUST00000037763	ENSMUST00000037763.10	30	principal1	1939	0	7
ENSMUSG00000041476	Smpx	ENSMUST00000038007	ENSMUST00000038007.9	5		437	0	17
ENSMUSG00000041757	Plekha6	ENSMUST00000038295	ENSMUST00000038295.14	17	principal3	3735	0	8
ENSMUSG00000041757	Plekha6	ENSMUST00000038295	ENSMUST00000038295.14	27	principal3	3735	0	8
ENSMUSG00000034820	Cpsf7	ENSMUST00000038379	ENSMUST00000038379.3	10	principal1	2049	0	5
ENSMUSG00000034820	Cpsf7	ENSMUST00000038379	ENSMUST00000038379.3	11	principal1	2049	0	5
ENSMUSG00000034820	Cpsf7	ENSMUST00000038379	ENSMUST00000038379.3	10	principal1	2049	0	5
ENSMUSG00000042451	Mybph	ENSMUST00000038445	ENSMUST00000038445.12	11	principal1	152	0	36
ENSMUSG00000042451	Mybph	ENSMUST00000038445	ENSMUST00000038445.12	11	principal1	321	0	36
ENSMUSG00000039623	Ap5z1	ENSMUST00000038699	ENSMUST00000038699.12	2	principal2	156	0	38
ENSMUSG00000018819	Lsp1	ENSMUST00000038946	ENSMUST00000038946.8	11	principal3	650	0	17
ENSMUSG00000018819	Lsp1	ENSMUST00000038946	ENSMUST00000038946.8	11	principal3	650	0	17
ENSMUSG00000068323	Slc4a5	ENSMUST00000039212	ENSMUST00000039212.7	25	principal2	1653	0	33
ENSMUSG00000068323	Slc4a5	ENSMUST00000039212	ENSMUST00000039212.7	12	principal2	1653	0	33
ENSMUSG00000038034	Igsf8	ENSMUST00000039506	ENSMUST00000039506.14	7	principal1	275	0	15
ENSMUSG00000036873	2410004B18Rik	ENSMUST00000039571	ENSMUST00000039571.13	4	principal1	1088	0	23
ENSMUSG00000034156	Tspoap1	ENSMUST00000039627	ENSMUST00000039627.11	32	principal2	1214	0	21
ENSMUSG00000036083	Slc17a3	ENSMUST00000039721	ENSMUST00000039721.13	12	principal3	2514	0	2
ENSMUSG00000036083	Slc17a3	ENSMUST00000039721	ENSMUST00000039721.13	13	principal3	2514	0	2
ENSMUSG00000032740	Ccdc88a	ENSMUST00000040182	ENSMUST00000040182.12	32	principal1	3148	0	34
ENSMUSG00000036278	Macrod1	ENSMUST00000040261	ENSMUST00000040261.5	11	principal1	180	0	30
ENSMUSG00000036372	Tmem258	ENSMUST00000040372	ENSMUST00000040372.13	4	principal1	118	0	10
ENSMUSG00000039084	Chad	ENSMUST00000040418	ENSMUST00000040418.8	4	principal1	552	0	4
ENSMUSG00000034118	Tpst1	ENSMUST00000040721	ENSMUST00000040721.8	6	principal1	548	0	22
ENSMUSG00000059412	Fxyd2	ENSMUST00000041005	ENSMUST00000041005.5	6	principal1	293	0	6
ENSMUSG00000059412	Fxyd2	ENSMUST00000041005	ENSMUST00000041005.5	6	principal1	293	0	6
ENSMUSG00000036136	Fam110c	ENSMUST00000041133	ENSMUST00000041133.9	2	principal1	1331	0	16
ENSMUSG00000038607	Gng10	ENSMUST00000041160	ENSMUST00000041160.12	3	principal1	831	0	6
ENSMUSG00000040850	Psme4	ENSMUST00000041231	ENSMUST00000041231.13	4	principal1	702	0	4
ENSMUSG00000040850	Psme4	ENSMUST00000041231	ENSMUST00000041231.13	47	principal1	702	0	4
ENSMUSG00000037130	H2-M10.6	ENSMUST00000041398	ENSMUST00000041398.4	6	principal1	410	0	2
ENSMUSG00000037246	H2-M10.5	ENSMUST00000041531	ENSMUST00000041531.6	6	principal1	391	0	2
ENSMUSG00000022401	Xpnpep3	ENSMUST00000041609	ENSMUST00000041609.10	9		2039	0	15
ENSMUSG00000041773	Enc1	ENSMUST00000041623	ENSMUST00000041623.8	3	principal1	2535	0	31
ENSMUSG00000060962	Dmkn	ENSMUST00000041703	ENSMUST00000041703.9	7	alternative2	327	0	0
ENSMUSG00000037890	Wdr19	ENSMUST00000041892	ENSMUST00000041892.12	37	principal1	318	0	16
ENSMUSG00000034730	Adgrb1	ENSMUST00000042035	ENSMUST00000042035.15	6	principal1	204	0	39
ENSMUSG00000055805	Fmnl1	ENSMUST00000042286	ENSMUST00000042286.11	27	principal4	425	0	7
ENSMUSG00000037262	Kin	ENSMUST00000042512	ENSMUST00000042512.7	5	principal1	1020	0	36
ENSMUSG00000054932	Afp	ENSMUST00000042755	ENSMUST00000042755.6	15	principal1	201	0	10
ENSMUSG00000018008	Cyth4	ENSMUST00000043069	ENSMUST00000043069.5	6	principal1	2769	0	33
ENSMUSG00000024981	Acsl5	ENSMUST00000043150	ENSMUST00000043150.5	22	principal1	272	0	9
ENSMUSG00000041020	Map7d2	ENSMUST00000043151	ENSMUST00000043151.11	13	alternative2	1199	0	25
ENSMUSG00000033847	Pla2g4c	ENSMUST00000043612	ENSMUST00000043612.9	16	principal3	1493	0	9
ENSMUSG00000032966	Fkbp1a	ENSMUST00000044011	ENSMUST00000044011.11	6	principal1	1105	0	34
ENSMUSG00000032966	Fkbp1a	ENSMUST00000044011	ENSMUST00000044011.11	5	principal1	1105	0	34
ENSMUSG00000032966	Fkbp1a	ENSMUST00000044011	ENSMUST00000044011.11	6	principal1	1105	0	34
ENSMUSG00000032966	Fkbp1a	ENSMUST00000044011	ENSMUST00000044011.11	5	principal1	1101	0	30
ENSMUSG00000032966	Fkbp1a	ENSMUST00000044011	ENSMUST00000044011.11	6	principal1	1101	0	30
ENSMUSG00000021559	Dapk1	ENSMUST00000044083	ENSMUST00000044083.8	27	principal1	852	0	17
ENSMUSG00000038485	Socs7	ENSMUST00000045540	ENSMUST00000045540.3	10	principal1	5184	0	30
ENSMUSG00000038587	Akap12	ENSMUST00000045730	ENSMUST00000045730.6	4	principal2	1002	0	8
ENSMUSG00000038587	Akap12	ENSMUST00000045730	ENSMUST00000045730.6	3	principal2	1002	0	8
ENSMUSG00000071229	Timm8a2	ENSMUST00000045976	ENSMUST00000045976.6	2	principal1	608	0	32
ENSMUSG00000032652	Crebl2	ENSMUST00000046303	ENSMUST00000046303.11	5	principal1	1933	0	23
ENSMUSG00000035560	Wdr20rt	ENSMUST00000046331	ENSMUST00000046331.4	2	principal1	276	0	29
ENSMUSG00000041119	Pde9a	ENSMUST00000047168	ENSMUST00000047168.11	19	principal2	402	0	20
ENSMUSG00000041119	Pde9a	ENSMUST00000047168	ENSMUST00000047168.11	19	principal2	405	0	20
ENSMUSG00000041351	Rap1gap	ENSMUST00000047243	ENSMUST00000047243.11	24	principal1	1019	0	32
ENSMUSG00000041351	Rap1gap	ENSMUST00000047243	ENSMUST00000047243.11	25	principal1	1019	0	32
ENSMUSG00000036964	Trim17	ENSMUST00000047697	ENSMUST00000047697.11	7		724	0	21
ENSMUSG00000039463	Slc9a8	ENSMUST00000047815	ENSMUST00000047815.12	17	principal3	2750	0	40
ENSMUSG00000042459	Bpifa2	ENSMUST00000048103	ENSMUST00000048103.8	9	principal1	209	0	37
ENSMUSG00000042489	Clspn	ENSMUST00000048391	ENSMUST00000048391.14	26	principal2	900	0	39
ENSMUSG00000033955	Tnks1bp1	ENSMUST00000048400	ENSMUST00000048400.3	5	alternative2	464	0	12
ENSMUSG00000038354	Ankrd35	ENSMUST00000048427	ENSMUST00000048427.8	14	principal1	216	0	45
ENSMUSG00000038354	Ankrd35	ENSMUST00000048427	ENSMUST00000048427.8	14	principal1	216	0	45
ENSMUSG00000040666	Sh3bgr	ENSMUST00000048770	ENSMUST00000048770.15	8	principal2	442	0	31
ENSMUSG00000037966	Ninj1	ENSMUST00000049022	ENSMUST00000049022.14	4	principal1	657	0	9
ENSMUSG00000035799	Twist1	ENSMUST00000049089	ENSMUST00000049089.6	2	principal1	702	0	40
ENSMUSG00000032212	Sltm	ENSMUST00000049263	ENSMUST00000049263.8	9	principal2	184	0	20
ENSMUSG00000038276	Asic3	ENSMUST00000049346	ENSMUST00000049346.9	10		210	0	43
ENSMUSG00000039470	Zdhhc2	ENSMUST00000049389	ENSMUST00000049389.10	14	principal1	1169	0	32
ENSMUSG00000039470	Zdhhc2	ENSMUST00000049389	ENSMUST00000049389.10	13	principal1	1169	0	32
ENSMUSG00000049281	Scn3b	ENSMUST00000049941	ENSMUST00000049941.11	7	principal1	3091	0	16
ENSMUSG00000049281	Scn3b	ENSMUST00000049941	ENSMUST00000049941.11	7	principal1	3091	0	16
ENSMUSG00000046516	Cox17	ENSMUST00000050273	ENSMUST00000050273.8	3	principal1	142	0	4
ENSMUSG00000044475	Ascc1	ENSMUST00000050516	ENSMUST00000050516.13	11	principal1	290	0	5
ENSMUSG00000022516	Nudt16l1	ENSMUST00000050881	ENSMUST00000050881.9	3		866	0	33
ENSMUSG00000044098	Rsbn1	ENSMUST00000051139	ENSMUST00000051139.12	8	principal2	2043	0	3
ENSMUSG00000046168	Kcnrg	ENSMUST00000051184	ENSMUST00000051184.9	2	principal2	1200	0	18
ENSMUSG00000031805	Jak3	ENSMUST00000051995	ENSMUST00000051995.13	25	principal1	421	0	15
ENSMUSG00000047368	Abhd17b	ENSMUST00000052556	ENSMUST00000052556.3	4	principal1	1576	0	36
ENSMUSG00000024294	Mib1	ENSMUST00000052838	ENSMUST00000052838.10	7	principal1	2029	0	31
ENSMUSG00000026226	Spata3	ENSMUST00000052854	ENSMUST00000052854.12	4	alternative2	418	0	38
ENSMUSG00000026226	Spata3	ENSMUST00000052854	ENSMUST00000052854.12	3	alternative2	408	0	28
ENSMUSG00000026226	Spata3	ENSMUST00000052854	ENSMUST00000052854.12	4	alternative2	418	0	38
ENSMUSG00000044167	Foxo1	ENSMUST00000053764	ENSMUST00000053764.6	3	principal1	3128	0	14
ENSMUSG00000046722	Cdc42se1	ENSMUST00000053872	ENSMUST00000053872.11	5	principal1	2189	0	14
ENSMUSG00000046722	Cdc42se1	ENSMUST00000053872	ENSMUST00000053872.11	5	principal1	2189	0	14
ENSMUSG00000030922	Lyrm1	ENSMUST00000054440	ENSMUST00000054440.10	6	principal1	5446	0	28
ENSMUSG00000045875	Adra1a	ENSMUST00000054661	ENSMUST00000054661.7	4	principal3	1936	0	37
ENSMUSG00000045875	Adra1a	ENSMUST00000054661	ENSMUST00000054661.7	4	principal3	1936	0	37
ENSMUSG00000051076	Vtcn1	ENSMUST00000054791	ENSMUST00000054791.8	6	principal1	1670	0	45
ENSMUSG00000029149	Krtcap3	ENSMUST00000054829	ENSMUST00000054829.12	7	principal1	100	0	0
ENSMUSG00000014763	Fam120b	ENSMUST00000055352	ENSMUST00000055352.7	11	principal1	1826	0	11
ENSMUSG00000039108	Lsm14b	ENSMUST00000055485	ENSMUST00000055485.11	9	principal1	1177	0	13
ENSMUSG00000039108	Lsm14b	ENSMUST00000055485	ENSMUST00000055485.11	6	principal1	1177	0	13
ENSMUSG00000032387	Rbpms2	ENSMUST00000055844	ENSMUST00000055844.9	8	principal2	1088	0	7
ENSMUSG00000049109	Themis	ENSMUST00000056097	ENSMUST00000056097.10	6	principal2	2874	0	6
ENSMUSG00000020453	Patz1	ENSMUST00000057089	ENSMUST00000057089.12	5		1484	0	48
ENSMUSG00000051373	Plpp7	ENSMUST00000057423	ENSMUST00000057423.5	3	principal1	1254	0	42
ENSMUSG00000013736	Trnt1	ENSMUST00000057578	ENSMUST00000057578.15	9	principal1	861	0	33
ENSMUSG00000013736	Trnt1	ENSMUST00000057578	ENSMUST00000057578.15	9	principal1	861	0	33
ENSMUSG00000013736	Trnt1	ENSMUST00000057578	ENSMUST00000057578.15	9	principal1	861	0	33
ENSMUSG00000063065	Mapk3	ENSMUST00000057669	ENSMUST00000057669.15	9	principal2	609	0	32
ENSMUSG00000089847	Timm10b	ENSMUST00000058333	ENSMUST00000058333.9	4	principal2	246	0	24
ENSMUSG00000039108	Lsm14b	ENSMUST00000058764	ENSMUST00000058764.5	9		1177	0	13
ENSMUSG00000043831	Lysmd4	ENSMUST00000058771	ENSMUST00000058771.12	4	principal2	3447	0	14
ENSMUSG00000066072	Cyp4a10	ENSMUST00000058785	ENSMUST00000058785.9	13	principal2	521	0	5
ENSMUSG00000066072	Cyp4a10	ENSMUST00000058785	ENSMUST00000058785.9	13	principal2	347	0	5
ENSMUSG00000050321	Neto1	ENSMUST00000058829	ENSMUST00000058829.2	11	principal1	998	0	13
ENSMUSG00000030852	Tacc2	ENSMUST00000059145	ENSMUST00000059145.13	2	alternative2	564	0	33
ENSMUSG00000022200	Golph3	ENSMUST00000059680	ENSMUST00000059680.6	5	principal1	1932	0	32
ENSMUSG00000044405	Adig	ENSMUST00000059889	ENSMUST00000059889.3	3	principal1	258	0	14
ENSMUSG00000019810	Fuca2	ENSMUST00000060212	ENSMUST00000060212.12	8	principal1	389	0	27
ENSMUSG00000051050	Spink14	ENSMUST00000060328	ENSMUST00000060328.8	6	principal1	186	0	0
ENSMUSG00000050270	Tmem220	ENSMUST00000061786	ENSMUST00000061786.5	6	alternative2	1244	0	40
ENSMUSG00000051989	Smim11	ENSMUST00000063641	ENSMUST00000063641.10	4	principal1	193	0	13
ENSMUSG00000062691	Cebpzos	ENSMUST00000063817	ENSMUST00000063817.6	5	principal1	1074	0	2
ENSMUSG00000041966	Dcaf17	ENSMUST00000064141	ENSMUST00000064141.11	15	principal1	132	0	4
ENSMUSG00000053119	Chmp3	ENSMUST00000065364	ENSMUST00000065364.4	7	principal1	250	0	44
ENSMUSG00000053219	Raet1e	ENSMUST00000065527	ENSMUST00000065527.10	7	principal1	384	0	24
ENSMUSG00000025217	Btrc	ENSMUST00000065601	ENSMUST00000065601.12	15	principal3	4402	0	31
ENSMUSG00000025217	Btrc	ENSMUST00000065601	ENSMUST00000065601.12	15	principal3	4384	0	31
ENSMUSG00000025217	Btrc	ENSMUST00000065601	ENSMUST00000065601.12	14	principal3	4402	0	31
ENSMUSG00000058799	Nap1l1	ENSMUST00000065917	ENSMUST00000065917.15	16	principal2	163	0	30
ENSMUSG00000028252	Ccnc	ENSMUST00000065928	ENSMUST00000065928.10	13	alternative1	2453	0	42
ENSMUSG00000027605	Acss2	ENSMUST00000065973	ENSMUST00000065973.8	20		705	0	30
ENSMUSG00000035614	Togaram1	ENSMUST00000066296	ENSMUST00000066296.8	20	principal2	1173	0	39
ENSMUSG00000053856	Dnajc5g	ENSMUST00000066544	ENSMUST00000066544.4	6	principal3	959	0	38
ENSMUSG00000036333	Kidins220	ENSMUST00000066652	ENSMUST00000066652.6	24		444	0	1
ENSMUSG00000052276	Ostn	ENSMUST00000066852	ENSMUST00000066852.8	5	principal1	814	0	12
ENSMUSG00000054204	Alkal2	ENSMUST00000067087	ENSMUST00000067087.6	5	principal1	591	0	1
ENSMUSG00000020085	Aifm2	ENSMUST00000067857	ENSMUST00000067857.10	10	principal1	257	0	24
ENSMUSG00000054901	Arhgef33	ENSMUST00000068175	ENSMUST00000068175.5	18	principal1	513	0	23
ENSMUSG00000031241	Tbx22	ENSMUST00000068451	ENSMUST00000068451.11	7		1732	0	32
ENSMUSG00000005506	Celf1	ENSMUST00000068726	ENSMUST00000068726.12	14		6044	0	37
ENSMUSG00000005506	Celf1	ENSMUST00000068726	ENSMUST00000068726.12	14		2969	0	37
ENSMUSG00000041730	Prrxl1	ENSMUST00000068938	ENSMUST00000068938.6	7		783	0	15
ENSMUSG00000028173	Wls	ENSMUST00000068952	ENSMUST00000068952.9	13	principal1	219	0	9
ENSMUSG00000063358	Mapk1	ENSMUST00000069107	ENSMUST00000069107.13	9	principal1	3772	0	4
ENSMUSG00000063358	Mapk1	ENSMUST00000069107	ENSMUST00000069107.13	9	principal1	3777	0	9
ENSMUSG00000007850	Hnrnph1	ENSMUST00000069304	ENSMUST00000069304.13	14	principal3	752	0	0
ENSMUSG00000031144	Syp	ENSMUST00000069520	ENSMUST00000069520.10	7	principal1	1424	0	4
ENSMUSG00000009995	Taz	ENSMUST00000069722	ENSMUST00000069722.12	9	principal3	881	0	28
ENSMUSG00000009995	Taz	ENSMUST00000069722	ENSMUST00000069722.12	8	principal3	881	0	28
ENSMUSG00000009995	Taz	ENSMUST00000069722	ENSMUST00000069722.12	9	principal3	881	0	28
ENSMUSG00000029860	Zyx	ENSMUST00000070635	ENSMUST00000070635.12	10	alternative2	423	0	29
ENSMUSG00000022517	Mgrn1	ENSMUST00000070658	ENSMUST00000070658.15	17	principal3	1405	0	4
ENSMUSG00000019907	Ppp1r12a	ENSMUST00000070663	ENSMUST00000070663.5	26		388	0	19
ENSMUSG00000044024	Rell2	ENSMUST00000070709	ENSMUST00000070709.8	8	principal1	448	0	27
ENSMUSG00000029152	Ociad1	ENSMUST00000071081	ENSMUST00000071081.12	8	alternative1	663	0	28
ENSMUSG00000027584	Oprl1	ENSMUST00000071585	ENSMUST00000071585.9	5	principal3	1192	0	31
ENSMUSG00000027584	Oprl1	ENSMUST00000071585	ENSMUST00000071585.9	6	principal3	1192	0	31
ENSMUSG00000022556	Hsf1	ENSMUST00000072838	ENSMUST00000072838.5	6		582	0	26
ENSMUSG00000024513	Mbd2	ENSMUST00000074058	ENSMUST00000074058.10	7	principal1	480	0	12
ENSMUSG00000022212	Cpne6	ENSMUST00000074225	ENSMUST00000074225.10	17	principal3	238	0	38
ENSMUSG00000024485	Slc4a9	ENSMUST00000074298	ENSMUST00000074298.12	21	principal3	267	0	39
ENSMUSG00000001504	Irx2	ENSMUST00000074372	ENSMUST00000074372.5	5	principal1	956	0	23
ENSMUSG00000022044	Stmn4	ENSMUST00000074523	ENSMUST00000074523.12	7	principal3	638	0	32
ENSMUSG00000058013	2019-09-11	ENSMUST00000074733	ENSMUST00000074733.10	11	principal3	6018	0	43
ENSMUSG00000057375	Yipf1	ENSMUST00000075693	ENSMUST00000075693.11	9	principal1	252	0	35
ENSMUSG00000057375	Yipf1	ENSMUST00000075693	ENSMUST00000075693.11	10	principal1	252	0	35
ENSMUSG00000026657	Frmd4a	ENSMUST00000075767	ENSMUST00000075767.13	24	alternative2	3079	0	2
ENSMUSG00000074405	Zfp865	ENSMUST00000076251	ENSMUST00000076251.6	3	principal1	474	0	13
ENSMUSG00000001986	Gria3	ENSMUST00000076349	ENSMUST00000076349.11	16	principal3	2275	0	13
ENSMUSG00000001986	Gria3	ENSMUST00000076349	ENSMUST00000076349.11	16	principal3	2264	0	2
ENSMUSG00000058254	Tspan7	ENSMUST00000076354	ENSMUST00000076354.12	8	principal1	982	0	7
ENSMUSG00000062826	Ces2f	ENSMUST00000076384	ENSMUST00000076384.5	11	principal1	2729	0	12
ENSMUSG00000062826	Ces2f	ENSMUST00000076384	ENSMUST00000076384.5	13	principal1	2729	0	12
ENSMUSG00000046201	Scaf8	ENSMUST00000076734	ENSMUST00000076734.7	10	principal1	1167	0	9
ENSMUSG00000026585	Kifap3	ENSMUST00000077642	ENSMUST00000077642.11	21		1403	0	20
ENSMUSG00000062061	Obp2a	ENSMUST00000077667	ENSMUST00000077667.3	7	principal1	165	0	1
ENSMUSG00000021669	Col4a3bp	ENSMUST00000077672	ENSMUST00000077672.11	18	principal3	3059	0	9
ENSMUSG00000056987	Fam71d	ENSMUST00000077968	ENSMUST00000077968.4	8	principal2	242	0	28
ENSMUSG00000053477	Tcf4	ENSMUST00000078486	ENSMUST00000078486.12	13	principal3	4895	0	4
ENSMUSG00000053477	Tcf4	ENSMUST00000078486	ENSMUST00000078486.12	13	principal3	4895	0	4
ENSMUSG00000053477	Tcf4	ENSMUST00000078486	ENSMUST00000078486.12	20	principal3	4895	0	4
ENSMUSG00000053477	Tcf4	ENSMUST00000078486	ENSMUST00000078486.12	20	principal3	4895	0	4
ENSMUSG00000025081	Tdrd1	ENSMUST00000078723	ENSMUST00000078723.10	26	principal1	1310	0	0
ENSMUSG00000023206	Il15ra	ENSMUST00000078834	ENSMUST00000078834.11	7	principal3	867	0	31
ENSMUSG00000025626	Phf6	ENSMUST00000078944	ENSMUST00000078944.12	9	principal1	3056	0	0
ENSMUSG00000025626	Phf6	ENSMUST00000078944	ENSMUST00000078944.12	11	principal1	3056	0	0
ENSMUSG00000060216	Arrb2	ENSMUST00000079056	ENSMUST00000079056.8	16		91	0	18
ENSMUSG00000060216	Arrb2	ENSMUST00000079056	ENSMUST00000079056.8	16		91	0	18
ENSMUSG00000037686	Aspg	ENSMUST00000079400	ENSMUST00000079400.5	6	principal1	955	0	43
ENSMUSG00000059741	Myl3	ENSMUST00000079784	ENSMUST00000079784.11	7	principal2	219	0	9
ENSMUSG00000058446	Znrf2	ENSMUST00000079869	ENSMUST00000079869.12	5	principal1	1793	0	24
ENSMUSG00000062252	Lhfpl5	ENSMUST00000080780	ENSMUST00000080780.7	4	principal1	305	0	35
ENSMUSG00000042828	Trim72	ENSMUST00000081042	ENSMUST00000081042.5	5	principal1	1554	0	47
ENSMUSG00000060863	Tcl1b2	ENSMUST00000081379	ENSMUST00000081379.6	4	principal1	598	0	2
ENSMUSG00000035929	H2-Q4	ENSMUST00000081435	ENSMUST00000081435.4	6	principal1	701	0	21
ENSMUSG00000015363	Trabd	ENSMUST00000081702	ENSMUST00000081702.11	10	principal1	1321	0	1
ENSMUSG00000059401	Mamld1	ENSMUST00000082088	ENSMUST00000082088.9	7	principal4	888	0	44
ENSMUSG00000031543	Ank1	ENSMUST00000084038	ENSMUST00000084038.10	5	principal3	2243	0	26
ENSMUSG00000063929	Cyp4a32	ENSMUST00000084342	ENSMUST00000084342.5	13	principal1	347	0	5
ENSMUSG00000025461	Cd163l1	ENSMUST00000084460	ENSMUST00000084460.6	14	principal2	186	0	9
ENSMUSG00000025461	Cd163l1	ENSMUST00000084460	ENSMUST00000084460.6	13	principal2	177	0	5
ENSMUSG00000025461	Cd163l1	ENSMUST00000084460	ENSMUST00000084460.6	14	principal2	177	0	5
ENSMUSG00000038708	Golga4	ENSMUST00000084820	ENSMUST00000084820.5	11	principal1	706	0	35
ENSMUSG00000021288	Klc1	ENSMUST00000084941	ENSMUST00000084941.11	15	principal3	69	0	7
ENSMUSG00000066359	Tcl1b1	ENSMUST00000085043	ENSMUST00000085043.6	4	principal2	618	0	25
ENSMUSG00000029651	Mtus2	ENSMUST00000085558	ENSMUST00000085558.10	7		2802	0	42
ENSMUSG00000032336	Nptn	ENSMUST00000085651	ENSMUST00000085651.11	8		1035	0	14
ENSMUSG00000032336	Nptn	ENSMUST00000085651	ENSMUST00000085651.11	8		1035	0	14
ENSMUSG00000040033	Stat2	ENSMUST00000085708	ENSMUST00000085708.2	12	principal2	1657	0	35
ENSMUSG00000066705	Fxyd6	ENSMUST00000085939	ENSMUST00000085939.7	8	principal2	1198	0	21
ENSMUSG00000066705	Fxyd6	ENSMUST00000085939	ENSMUST00000085939.7	8	principal2	1198	0	21
ENSMUSG00000050017	Pitpnb	ENSMUST00000086635	ENSMUST00000086635.8	12	principal3	1894	0	37
ENSMUSG00000050017	Pitpnb	ENSMUST00000086635	ENSMUST00000086635.8	12	principal3	1894	0	37
ENSMUSG00000004730	Adgre1	ENSMUST00000086763	ENSMUST00000086763.12	23	principal1	316	0	47
ENSMUSG00000046434	Hnrnpa1	ENSMUST00000087351	ENSMUST00000087351.8	10	alternative1	1725	0	14
ENSMUSG00000046434	Hnrnpa1	ENSMUST00000087351	ENSMUST00000087351.8	9	alternative1	1725	0	14
ENSMUSG00000067365	Tmem128	ENSMUST00000087511	ENSMUST00000087511.9	5	principal1	566	0	6
ENSMUSG00000039069	Mtg2	ENSMUST00000087563	ENSMUST00000087563.6	2	principal1	557	0	34
ENSMUSG00000030231	Plekha5	ENSMUST00000087622	ENSMUST00000087622.5	4	principal1	869	0	8
ENSMUSG00000067604	Nms	ENSMUST00000088029	ENSMUST00000088029.7	9	principal1	402	0	8
ENSMUSG00000067604	Nms	ENSMUST00000088029	ENSMUST00000088029.7	10	principal1	402	0	8
ENSMUSG00000067825	Pex26	ENSMUST00000088561	ENSMUST00000088561.9	4	principal3	2686	0	5
ENSMUSG00000032481	Smarcc1	ENSMUST00000088716	ENSMUST00000088716.11	29	principal2	2396	0	36
ENSMUSG00000040514	Tex47	ENSMUST00000088796	ENSMUST00000088796.2	3	principal1	188	0	20
ENSMUSG00000056952	Tatdn2	ENSMUST00000089018	ENSMUST00000089018.10	8	principal3	368	0	33
ENSMUSG00000056952	Tatdn2	ENSMUST00000089018	ENSMUST00000089018.10	8	principal3	368	0	33
ENSMUSG00000094724	Rnaset2b	ENSMUST00000089119	ENSMUST00000089119.12	7	principal1	258	0	35
ENSMUSG00000071816	Ssxb5	ENSMUST00000089370	ENSMUST00000089370.5	7	principal1	44	0	4
ENSMUSG00000033287	Kctd17	ENSMUST00000089414	ENSMUST00000089414.10	7		860	0	43
ENSMUSG00000033287	Kctd17	ENSMUST00000089414	ENSMUST00000089414.10	8		860	0	43
ENSMUSG00000040640	Erc2	ENSMUST00000090302	ENSMUST00000090302.5	6		2974	0	39
ENSMUSG00000068745	Mybphl	ENSMUST00000090563	ENSMUST00000090563.6	9	principal1	122	0	33
ENSMUSG00000027875	Hmgcs2	ENSMUST00000090746	ENSMUST00000090746.2	10	principal1	1714	0	5
ENSMUSG00000028109	Hormad1	ENSMUST00000090797	ENSMUST00000090797.10	16	principal3	511	0	31
ENSMUSG00000028109	Hormad1	ENSMUST00000090797	ENSMUST00000090797.10	16	principal3	511	0	31
ENSMUSG00000068940	Tcl1b3	ENSMUST00000090990	ENSMUST00000090990.5	4	principal1	405	0	21
ENSMUSG00000031441	Atp11a	ENSMUST00000091237	ENSMUST00000091237.11	30	principal3	3816	0	7
ENSMUSG00000063065	Mapk3	ENSMUST00000091328	ENSMUST00000091328.3	8		609	0	32
ENSMUSG00000033991	Ttc37	ENSMUST00000091466	ENSMUST00000091466.3	26	principal1	1694	0	20
ENSMUSG00000055652	Klhl25	ENSMUST00000092073	ENSMUST00000092073.10	3	principal1	1457	0	24
ENSMUSG00000035681	Kcnc2	ENSMUST00000092175	ENSMUST00000092175.3	4	alternative2	2803	0	45
ENSMUSG00000009114	2610028H24Rik	ENSMUST00000092406	ENSMUST00000092406.11	8	principal2	772	0	40
ENSMUSG00000069833	Ahnak	ENSMUST00000092955	ENSMUST00000092955.9	7	principal1	366	0	15
ENSMUSG00000004562	Arhgef40	ENSMUST00000093813	ENSMUST00000093813.11	24	principal4	912	0	5
ENSMUSG00000004562	Arhgef40	ENSMUST00000093813	ENSMUST00000093813.11	24	principal4	912	0	5
ENSMUSG00000004562	Arhgef40	ENSMUST00000093813	ENSMUST00000093813.11	23	principal4	912	0	5
ENSMUSG00000051504	Siglech	ENSMUST00000094360	ENSMUST00000094360.12	5	alternative2	1451	0	8
ENSMUSG00000051504	Siglech	ENSMUST00000094360	ENSMUST00000094360.12	6	alternative2	1451	0	8
ENSMUSG00000051504	Siglech	ENSMUST00000094360	ENSMUST00000094360.12	5	alternative2	1451	0	8
ENSMUSG00000070732	Rbm44	ENSMUST00000094698	ENSMUST00000094698.1	16	principal1	724	0	16
ENSMUSG00000036810	Cnep1r1	ENSMUST00000095214	ENSMUST00000095214.9	6	principal1	1414	0	4
ENSMUSG00000041538	H2-Ob	ENSMUST00000095342	ENSMUST00000095342.9	6	principal1	1821	0	1
ENSMUSG00000059114	Lrrc74a	ENSMUST00000095527	ENSMUST00000095527.5	15	principal2	199	0	27
ENSMUSG00000061603	Akap6	ENSMUST00000095737	ENSMUST00000095737.4	14	principal2	3245	0	40
ENSMUSG00000071340	Trappc3l	ENSMUST00000095758	ENSMUST00000095758.2	7	principal1	405	0	39
ENSMUSG00000078452	Raet1d	ENSMUST00000095795	ENSMUST00000095795.4	7	principal1	387	0	24
ENSMUSG00000024983	Vti1a	ENSMUST00000095950	ENSMUST00000095950.2	8	principal2	3652	0	7
ENSMUSG00000033653	Vps8	ENSMUST00000096192	ENSMUST00000096192.11	11		109	0	41
ENSMUSG00000025373	Rnf41	ENSMUST00000096386	ENSMUST00000096386.12	8	principal1	2659	0	25
ENSMUSG00000071757	Zhx2	ENSMUST00000096430	ENSMUST00000096430.10	4	principal1	1246	0	4
ENSMUSG00000001138	Cnnm3	ENSMUST00000097776	ENSMUST00000097776.3	9	alternative2	3121	0	49
ENSMUSG00000073838	Tufm	ENSMUST00000098048	ENSMUST00000098048.5	11	principal1	194	0	33
ENSMUSG00000073889	Il11ra1	ENSMUST00000098132	ENSMUST00000098132.10	14	principal1	337	0	27
ENSMUSG00000027985	Lef1	ENSMUST00000098611	ENSMUST00000098611.3	12		1288	0	6
ENSMUSG00000071064	Zfp827	ENSMUST00000098614	ENSMUST00000098614.8	15	principal3	4117	0	17
ENSMUSG00000031600	Vps37a	ENSMUST00000098817	ENSMUST00000098817.2	12	principal1	4859	0	0
ENSMUSG00000027763	Mbnl1	ENSMUST00000099087	ENSMUST00000099087.7	10	principal3	3389	0	18
ENSMUSG00000027763	Mbnl1	ENSMUST00000099087	ENSMUST00000099087.7	9	principal3	3414	0	43
ENSMUSG00000027763	Mbnl1	ENSMUST00000099087	ENSMUST00000099087.7	10	principal3	3389	0	18
ENSMUSG00000027763	Mbnl1	ENSMUST00000099087	ENSMUST00000099087.7	8	principal3	3414	0	43
ENSMUSG00000027763	Mbnl1	ENSMUST00000099087	ENSMUST00000099087.7	8	principal3	3414	0	43
ENSMUSG00000027763	Mbnl1	ENSMUST00000099087	ENSMUST00000099087.7	9	principal3	3389	0	18
ENSMUSG00000027763	Mbnl1	ENSMUST00000099087	ENSMUST00000099087.7	9	principal3	3414	0	43
ENSMUSG00000039242	B3galnt2	ENSMUST00000099747	ENSMUST00000099747.4	13	principal1	744	0	19
ENSMUSG00000075122	Cd80	ENSMUST00000099816	ENSMUST00000099816.2	7	principal1	1300	0	46
ENSMUSG00000056076	Eif3b	ENSMUST00000100507	ENSMUST00000100507.7	19	principal1	498	0	13
ENSMUSG00000057058	Skap1	ENSMUST00000100521	ENSMUST00000100521.9	12		1008	0	7
ENSMUSG00000057058	Skap1	ENSMUST00000100521	ENSMUST00000100521.9	13		1008	0	7
ENSMUSG00000072553	Gm525	ENSMUST00000100619	ENSMUST00000100619.10	4	principal1	198	0	19
ENSMUSG00000034156	Tspoap1	ENSMUST00000100644	ENSMUST00000100644.9	12	alternative2	1214	0	21
ENSMUSG00000037679	Inf2	ENSMUST00000101029	ENSMUST00000101029.3	23	principal1	664	0	1
ENSMUSG00000035158	Mitf	ENSMUST00000101123	ENSMUST00000101123.9	2	alternative1	275	0	25
ENSMUSG00000056215	Lrguk	ENSMUST00000101564	ENSMUST00000101564.8	5		350	0	9
ENSMUSG00000075705	Msrb1	ENSMUST00000101800	ENSMUST00000101800.5	4	principal1	900	0	34
ENSMUSG00000060802	B2m	ENSMUST00000102476	ENSMUST00000102476.4	4	principal1	447	0	15
ENSMUSG00000028745	Capzb	ENSMUST00000102507	ENSMUST00000102507.9	10	principal4	828	0	10
ENSMUSG00000026904	Slc4a10	ENSMUST00000102735	ENSMUST00000102735.9	26	principal3	2045	0	26
ENSMUSG00000026904	Slc4a10	ENSMUST00000102735	ENSMUST00000102735.9	26	principal3	2045	0	26
ENSMUSG00000026904	Slc4a10	ENSMUST00000102735	ENSMUST00000102735.9	27	principal3	2045	0	26
ENSMUSG00000020299	4930524B15Rik	ENSMUST00000102829	ENSMUST00000102829.3	5	principal1	1434	0	24
ENSMUSG00000112023	Lilr4b	ENSMUST00000102894	ENSMUST00000102894.5	9	principal1	462	0	20
ENSMUSG00000112023	Lilr4b	ENSMUST00000102894	ENSMUST00000102894.5	8	principal1	462	0	20
ENSMUSG00000112023	Lilr4b	ENSMUST00000102894	ENSMUST00000102894.5	9	principal1	462	0	20
ENSMUSG00000035371	Ssx9	ENSMUST00000103001	ENSMUST00000103001.3	7	principal1	45	0	4
ENSMUSG00000068219	Ssxb10	ENSMUST00000103003	ENSMUST00000103003.3	8	principal1	182	0	4
ENSMUSG00000027651	Rprd1b	ENSMUST00000103123	ENSMUST00000103123.9	8	principal3	3320	0	42
ENSMUSG00000076476	Trbv20	ENSMUST00000103277	ENSMUST00000103277.1	2	principal1	329	0	25
ENSMUSG00000076481	Trbv30	ENSMUST00000103282	ENSMUST00000103282.2	2	alternative2	188	0	14
ENSMUSG00000096129	Trav12d-2	ENSMUST00000103593	ENSMUST00000103593.2	2	principal5	310	0	13
ENSMUSG00000076796	Trav16d-dv11	ENSMUST00000103606	ENSMUST00000103606.1	2	principal1	318	0	19
ENSMUSG00000096138	Trav7-6	ENSMUST00000103641	ENSMUST00000103641.5	2		332	0	46
ENSMUSG00000041757	Plekha6	ENSMUST00000105082	ENSMUST00000105082.8	23	alternative2	3735	0	8
ENSMUSG00000078320	Tex13c1	ENSMUST00000105113	ENSMUST00000105113.3	2	principal1	257	0	49
ENSMUSG00000019906	Lin7a	ENSMUST00000105280	ENSMUST00000105280.4	6		5155	0	0
ENSMUSG00000019906	Lin7a	ENSMUST00000105280	ENSMUST00000105280.4	6		5155	0	0
ENSMUSG00000019966	Kitl	ENSMUST00000105283	ENSMUST00000105283.8	10	principal1	4431	0	36
ENSMUSG00000019966	Kitl	ENSMUST00000105283	ENSMUST00000105283.8	9	principal1	4431	0	36
ENSMUSG00000019966	Kitl	ENSMUST00000105283	ENSMUST00000105283.8	10	principal1	4431	0	36
ENSMUSG00000003068	Stk11	ENSMUST00000105370	ENSMUST00000105370.7	8		443	0	13
ENSMUSG00000000766	Oprm1	ENSMUST00000105611	ENSMUST00000105611.7	5		1094	0	42
ENSMUSG00000000766	Oprm1	ENSMUST00000105611	ENSMUST00000105611.7	5		1094	0	42
ENSMUSG00000041351	Rap1gap	ENSMUST00000105835	ENSMUST00000105835.7	25		991	0	4
ENSMUSG00000037692	Ahdc1	ENSMUST00000105916	ENSMUST00000105916.7	7	principal1	1167	0	43
ENSMUSG00000037692	Ahdc1	ENSMUST00000105916	ENSMUST00000105916.7	7	principal1	1167	0	43
ENSMUSG00000018819	Lsp1	ENSMUST00000105968	ENSMUST00000105968.7	11	alternative2	650	0	17
ENSMUSG00000018819	Lsp1	ENSMUST00000105968	ENSMUST00000105968.7	11	alternative2	650	0	17
ENSMUSG00000018819	Lsp1	ENSMUST00000105968	ENSMUST00000105968.7	11	alternative2	645	0	17
ENSMUSG00000025477	Inpp5a	ENSMUST00000106098	ENSMUST00000106098.7	16	principal1	1306	0	7
ENSMUSG00000025477	Inpp5a	ENSMUST00000106098	ENSMUST00000106098.7	16	principal1	1306	0	7
ENSMUSG00000030922	Lyrm1	ENSMUST00000106518	ENSMUST00000106518.8	5	principal1	5446	0	28
ENSMUSG00000027884	Clcc1	ENSMUST00000106609	ENSMUST00000106609.7	12	principal3	343	0	42
ENSMUSG00000027896	Slc16a4	ENSMUST00000106723	ENSMUST00000106723.1	10	alternative2	242	0	11
ENSMUSG00000089847	Timm10b	ENSMUST00000106783	ENSMUST00000106783.7	4	principal2	346	0	24
ENSMUSG00000028519	Dab1	ENSMUST00000106830	ENSMUST00000106830.8	15	principal1	3347	0	15
ENSMUSG00000033233	Trim45	ENSMUST00000106980	ENSMUST00000106980.8	7	principal3	1180	0	26
ENSMUSG00000038756	Ttll6	ENSMUST00000107680	ENSMUST00000107680.1	14	alternative2	737	0	32
ENSMUSG00000038756	Ttll6	ENSMUST00000107680	ENSMUST00000107680.1	14	alternative2	540	0	32
ENSMUSG00000061455	Stx17	ENSMUST00000107721	ENSMUST00000107721.7	11		834	0	2
ENSMUSG00000062785	Kcnc3	ENSMUST00000107906	ENSMUST00000107906.5	5	alternative2	2907	0	24
ENSMUSG00000020486	2019-09-04	ENSMUST00000107960	ENSMUST00000107960.7	12		252	0	28
ENSMUSG00000020486	2019-09-04	ENSMUST00000107962	ENSMUST00000107962.7	11	alternative1	252	0	28
ENSMUSG00000027722	Spata5	ENSMUST00000108112	ENSMUST00000108112.9	17	alternative2	358	0	13
ENSMUSG00000003617	Cp	ENSMUST00000108329	ENSMUST00000108329.7	20	alternative2	1073	0	13
ENSMUSG00000033847	Pla2g4c	ENSMUST00000108528	ENSMUST00000108528.8	16	alternative2	1493	0	9
ENSMUSG00000016356	Col20a1	ENSMUST00000108856	ENSMUST00000108856.8	8	alternative2	226	0	4
ENSMUSG00000016356	Col20a1	ENSMUST00000108856	ENSMUST00000108856.8	36	alternative2	226	0	4
ENSMUSG00000038840	Birc7	ENSMUST00000108875	ENSMUST00000108875.1	7	principal1	196	0	5
ENSMUSG00000007850	Hnrnph1	ENSMUST00000109142	ENSMUST00000109142.7	15	principal3	752	0	0
ENSMUSG00000047907	Tshz2	ENSMUST00000109159	ENSMUST00000109159.2	3	principal1	488	0	8
ENSMUSG00000031902	Nfatc3	ENSMUST00000109308	ENSMUST00000109308.2	11	principal2	2623	0	3
ENSMUSG00000031902	Nfatc3	ENSMUST00000109308	ENSMUST00000109308.2	11	principal2	2623	0	3
ENSMUSG00000017003	Svs3a	ENSMUST00000109370	ENSMUST00000109370.1	3	alternative2	381	0	40
ENSMUSG00000017003	Svs3a	ENSMUST00000109370	ENSMUST00000109370.1	3	alternative2	381	0	40
ENSMUSG00000031886	Ces2e	ENSMUST00000109410	ENSMUST00000109410.3	13	principal1	266	0	40
ENSMUSG00000021669	Col4a3bp	ENSMUST00000109444	ENSMUST00000109444.2	17	alternative1	3059	0	9
ENSMUSG00000033088	Triobp	ENSMUST00000109687	ENSMUST00000109687.8	14	alternative2	670	0	2
ENSMUSG00000033088	Triobp	ENSMUST00000109689	ENSMUST00000109689.8	25	alternative2	670	0	2
ENSMUSG00000033088	Triobp	ENSMUST00000109689	ENSMUST00000109689.8	24	alternative2	670	0	2
ENSMUSG00000021144	Mta1	ENSMUST00000109726	ENSMUST00000109726.7	19	principal2	719	0	30
ENSMUSG00000044364	Tmem74b	ENSMUST00000109872	ENSMUST00000109872.1	3	principal1	524	0	0
ENSMUSG00000068205	Macrod2	ENSMUST00000110064	ENSMUST00000110064.7	19	principal2	219	0	0
ENSMUSG00000051177	Plcb1	ENSMUST00000110116	ENSMUST00000110116.7	33	alternative1	3225	0	19
ENSMUSG00000079033	Mef2b	ENSMUST00000110143	ENSMUST00000110143.7	8	alternative2	439	0	16
ENSMUSG00000079033	Mef2b	ENSMUST00000110146	ENSMUST00000110146.8	8	principal3	439	0	16
ENSMUSG00000027338	Prnd	ENSMUST00000110169	ENSMUST00000110169.1	3	principal1	1338	0	27
ENSMUSG00000027338	Prnd	ENSMUST00000110170	ENSMUST00000110170.7	3	principal1	1368	0	27
ENSMUSG00000027338	Prnd	ENSMUST00000110170	ENSMUST00000110170.7	3	principal1	1338	0	27
ENSMUSG00000053552	Ebf4	ENSMUST00000110286	ENSMUST00000110286.7	17	principal1	796	0	5
ENSMUSG00000053552	Ebf4	ENSMUST00000110286	ENSMUST00000110286.7	18	principal1	796	0	5
ENSMUSG00000021335	Slc17a1	ENSMUST00000110413	ENSMUST00000110413.7	13	principal1	439	0	2
ENSMUSG00000025081	Tdrd1	ENSMUST00000111604	ENSMUST00000111604.1	25	principal1	1310	0	0
ENSMUSG00000033955	Tnks1bp1	ENSMUST00000111605	ENSMUST00000111605.8	12	principal2	464	0	12
ENSMUSG00000025081	Tdrd1	ENSMUST00000111606	ENSMUST00000111606.7	26	principal1	1310	0	0
ENSMUSG00000044835	Ankrd45	ENSMUST00000111608	ENSMUST00000111608.7	7	alternative2	2819	0	23
ENSMUSG00000025404	R3hdm2	ENSMUST00000111628	ENSMUST00000111628.8	2		144	0	27
ENSMUSG00000024985	Tcf7l2	ENSMUST00000111656	ENSMUST00000111656.7	7	alternative2	2252	0	30
ENSMUSG00000024985	Tcf7l2	ENSMUST00000111656	ENSMUST00000111656.7	12	alternative2	2240	0	18
ENSMUSG00000024985	Tcf7l2	ENSMUST00000111657	ENSMUST00000111657.9	15		2240	0	18
ENSMUSG00000024985	Tcf7l2	ENSMUST00000111657	ENSMUST00000111657.9	14		2240	0	18
ENSMUSG00000025217	Btrc	ENSMUST00000111936	ENSMUST00000111936.3	14	alternative1	4402	0	31
ENSMUSG00000025217	Btrc	ENSMUST00000111936	ENSMUST00000111936.3	14	alternative1	4402	0	31
ENSMUSG00000059005	Hnrnpa3	ENSMUST00000111962	ENSMUST00000111962.7	10	alternative2	4025	0	15
ENSMUSG00000059005	Hnrnpa3	ENSMUST00000111962	ENSMUST00000111962.7	11	alternative2	1422	0	15
ENSMUSG00000059005	Hnrnpa3	ENSMUST00000111962	ENSMUST00000111962.7	11	alternative2	4025	0	15
ENSMUSG00000059005	Hnrnpa3	ENSMUST00000111962	ENSMUST00000111962.7	11	alternative2	1422	0	15
ENSMUSG00000059005	Hnrnpa3	ENSMUST00000111962	ENSMUST00000111962.7	11	alternative2	4025	0	15
ENSMUSG00000031342	Gpm6b	ENSMUST00000112226	ENSMUST00000112226.2	8	alternative1	2092	0	10
ENSMUSG00000031342	Gpm6b	ENSMUST00000112227	ENSMUST00000112227.8	9	alternative1	2092	0	10
ENSMUSG00000031342	Gpm6b	ENSMUST00000112235	ENSMUST00000112235.7	8		2092	0	10
ENSMUSG00000031360	Ctps2	ENSMUST00000112302	ENSMUST00000112302.7	17		3470	0	42
ENSMUSG00000061130	Ppm1b	ENSMUST00000112307	ENSMUST00000112307.3	7	alternative2	297	0	0
ENSMUSG00000061130	Ppm1b	ENSMUST00000112307	ENSMUST00000112307.3	8	alternative2	297	0	0
ENSMUSG00000061130	Ppm1b	ENSMUST00000112307	ENSMUST00000112307.3	7	alternative2	297	0	0
ENSMUSG00000025825	Iscu	ENSMUST00000112311	ENSMUST00000112311.7	4		1054	0	26
ENSMUSG00000027022	Xirp2	ENSMUST00000112347	ENSMUST00000112347.7	9		1874	0	39
ENSMUSG00000044150	Bclaf3	ENSMUST00000112464	ENSMUST00000112464.7	11	principal2	1022	0	11
ENSMUSG00000041020	Map7d2	ENSMUST00000112471	ENSMUST00000112471.8	16	principal3	1199	0	25
ENSMUSG00000041020	Map7d2	ENSMUST00000112471	ENSMUST00000112471.8	17	principal3	1199	0	25
ENSMUSG00000026904	Slc4a10	ENSMUST00000112480	ENSMUST00000112480.2	27	alternative2	2029	0	10
ENSMUSG00000026904	Slc4a10	ENSMUST00000112480	ENSMUST00000112480.2	27	alternative2	2045	0	26
ENSMUSG00000026904	Slc4a10	ENSMUST00000112480	ENSMUST00000112480.2	26	alternative2	2045	0	26
ENSMUSG00000026904	Slc4a10	ENSMUST00000112480	ENSMUST00000112480.2	26	alternative2	2029	0	10
ENSMUSG00000016498	Pdcd1lg2	ENSMUST00000112576	ENSMUST00000112576.2	6	principal1	2435	0	23
ENSMUSG00000016498	Pdcd1lg2	ENSMUST00000112576	ENSMUST00000112576.2	5	principal1	2435	0	23
ENSMUSG00000033773	Rpap2	ENSMUST00000112651	ENSMUST00000112651.7	13	alternative2	385	0	12
ENSMUSG00000033773	Rpap2	ENSMUST00000112651	ENSMUST00000112651.7	13	alternative2	385	0	12
ENSMUSG00000033111	3830406C13Rik	ENSMUST00000112669	ENSMUST00000112669.9	6		2124	0	40
ENSMUSG00000033885	Pxk	ENSMUST00000112689	ENSMUST00000112689.8	19		1190	0	13
ENSMUSG00000041377	Ninj2	ENSMUST00000112711	ENSMUST00000112711.8	4	principal3	344	0	18
ENSMUSG00000047045	Tmem164	ENSMUST00000112889	ENSMUST00000112889.7	7		1087	0	2
ENSMUSG00000042213	Zfand4	ENSMUST00000112900	ENSMUST00000112900.8	5	principal5	968	0	12
ENSMUSG00000057110	Cntrl	ENSMUST00000113032	ENSMUST00000113032.7	22	principal2	441	0	15
ENSMUSG00000057110	Cntrl	ENSMUST00000113034	ENSMUST00000113034.7	32		441	0	15
ENSMUSG00000036251	Trpm8	ENSMUST00000113114	ENSMUST00000113114.9	27	principal1	351	0	40
ENSMUSG00000036251	Trpm8	ENSMUST00000113114	ENSMUST00000113114.9	29	principal1	351	0	40
ENSMUSG00000029369	Afm	ENSMUST00000113179	ENSMUST00000113179.8	15	principal1	152	0	10
ENSMUSG00000001622	Csn3	ENSMUST00000113271	ENSMUST00000113271.2	5	principal1	1000	0	33
ENSMUSG00000026226	Spata3	ENSMUST00000113344	ENSMUST00000113344.7	4	principal3	365	0	38
ENSMUSG00000059327	Eda	ENSMUST00000113775	ENSMUST00000113775.7	9		3857	0	1
ENSMUSG00000059327	Eda	ENSMUST00000113776	ENSMUST00000113776.7	9		3874	0	18
ENSMUSG00000015488	Cacfd1	ENSMUST00000114006	ENSMUST00000114006.7	6	principal1	1070	0	1
ENSMUSG00000079539	Obp2b	ENSMUST00000114192	ENSMUST00000114192.1	7	principal1	153	0	1
ENSMUSG00000026023	Cdk15	ENSMUST00000114248	ENSMUST00000114248.2	14	principal2	109	0	9
ENSMUSG00000026023	Cdk15	ENSMUST00000114248	ENSMUST00000114248.2	14	principal2	109	0	9
ENSMUSG00000054134	Umodl1	ENSMUST00000114555	ENSMUST00000114555.1	23	principal2	931	0	24
ENSMUSG00000054134	Umodl1	ENSMUST00000114555	ENSMUST00000114555.1	22	principal2	931	0	24
ENSMUSG00000054134	Umodl1	ENSMUST00000114555	ENSMUST00000114555.1	22	principal2	931	0	24
ENSMUSG00000059401	Mamld1	ENSMUST00000114629	ENSMUST00000114629.3	6	alternative2	888	0	44
ENSMUSG00000024011	Pi16	ENSMUST00000114701	ENSMUST00000114701.9	7	principal2	415	0	20
ENSMUSG00000024011	Pi16	ENSMUST00000114701	ENSMUST00000114701.9	7	principal2	415	0	20
ENSMUSG00000025429	Pstpip2	ENSMUST00000114741	ENSMUST00000114741.2	15	principal1	1089	0	11
ENSMUSG00000049281	Scn3b	ENSMUST00000114956	ENSMUST00000114956.10	6	principal1	3091	0	16
ENSMUSG00000053477	Tcf4	ENSMUST00000114985	ENSMUST00000114985.9	21	principal3	4895	0	4
ENSMUSG00000053477	Tcf4	ENSMUST00000114985	ENSMUST00000114985.9	20	principal3	4895	0	4
ENSMUSG00000022824	Muc13	ENSMUST00000115044	ENSMUST00000115044.7	13	principal1	1053	0	0
ENSMUSG00000075705	Msrb1	ENSMUST00000115262	ENSMUST00000115262.7	5	principal1	469	0	0
ENSMUSG00000003402	Prkcsh	ENSMUST00000115331	ENSMUST00000115331.9	18	alternative2	338	0	4
ENSMUSG00000060090	Rp2	ENSMUST00000115391	ENSMUST00000115391.7	6	principal1	100	0	11
ENSMUSG00000068218	Ssxb9	ENSMUST00000115584	ENSMUST00000115584.1	8	principal1	45	0	4
ENSMUSG00000068218	Ssxb9	ENSMUST00000115584	ENSMUST00000115584.1	8	principal1	182	0	4
ENSMUSG00000024485	Slc4a9	ENSMUST00000115694	ENSMUST00000115694.2	20	alternative2	267	0	39
[truncated: 2,270 more rows]
