# Supplementary material for: Zebrafish rbm8a and magoh mutants reveal EJC developmental functions and new 3′UTR intron-containing NMD targets
Source: PLoS Genet. 2020 Jun 5;16(6):e1008830. doi: 10.1371/journal.pgen.1008830 (PMC7310861; doi:10.1371/journal.pgen.1008830)
Supplement: S4 Table — (XLSX) [file pgen.1008830.s010.xlsx]

## Sheet: genotyping_hrma
Table 2: master list of primers
genotyping primers
rbm8aoz35	GCTCACTGCCGCTCACTC
	AGGCCGTCAGAAGAAAACAC
magohoz36	AAGCGATTCATTGAAGGAACA
	GCGTCACTTACCGTCTGGTC
foxo3bihb404	AGATCATGCACTTGGCCTCT		Liu et al. 2016 (40,41)
	GGAGAGCCTGTGTTCTCCTG
HRMA primers
rbm8aoz35	TCACAAGCAAGCATCATGGC
	AACTGTACCATCGCCATCCT
magohoz36	GGTTTCTTTAATACCGCGCAC
	GGCGCGTCACTTACCGTCTG
sequencing primers
rbm8aoz35	CACCTCTACACTGCCAAACC
	AGCTGAATCACTACAACGCG
magohoz36	CACTGGTGTGCGACTAGGAA
	CTCAAACGCAAGTTCGCATA
foxo3bihb404	same as geno primers		Liu et al. 2016 (40,41)

## Sheet: zf_qpcr
gene	primers	feature	transcript IDs	notes
srsf7a-F	CCACTTCAGGGAGCTCAGAC	distal 3'UI	srsf7a-211 ENSDART00000147803.3								All transcript IDs have appris annotation except for the NMD annotated eif4a2
srsf7a-R	AATGACCTGTCTCCCCACAC
srsf3a-F	CGGCCACGAGACGATTATAG	distal 3'UI	srsf3a-203 ENSDART00000154587.3
srsf3a-R	TTGGTGTACGCTGGTCACAT
srsf10b-F	TGAAGATGTCCGAGATGCAG	unknown	srsf10b-201 ENSDART00000101091.5
srsf10b-R	CGGAGATGAGCGTTCCTTAT		srsf10b-202 ENSDART00000192509.1
gadd45aa-F	TCTCATCCAGGCTTTCTGCT	unknown	gadd45aa-201 ENSDART00000063996.4
gadd45aa-R	GCAGAAGCGGTTCACTTTTC
gtpbp1l-F	ACGACCAGAACGGGGAAG	long 3'UTR	gtpbp1l-201 ENSDART00000122740.3
gtpbp1l-R	CATGCCGATCACATAGATGG		gtpbp1l-202 ENSDART00000180951.1
foxo3b-F	CAGTGCACCAAGTGACTGGA	proximal 3'UI	foxo3b-201 ENSDART00000062982.4
foxo3b-R	GTCACATTCGCATTCCATGA
phlda2-F	CAGGGCTTTAAAACGCAAAA	proximal 3'UI	phlda2-201 ENSDART00000062930.5
phlda2-R	CCTTTCAGACTTGCCGACAT
cdkn1ba-F	CGGACCCCAAAACGTAAAG	proximal 3'UI	cdkn1ba-201 ENSDART00000049061.5
cdkn1ba-R	TCCGAGGCTCGATTTGTTATT
atxn1b-F	TGAAGATTGACTCCAGCACTGT	long 3'UTR	atxn1b-201 ENSDART00000149411.2
atxn1b-R	TGACCAACCTTGACCAAACA		atxn1b-202 ENSDART00000189642.1
eif4a2-F	CGTGGCTTCAAGGATCAAAT	distal 3'UI	eif4a2-201 ENSDART00000130781.4	both distal 3'UI-containing and annotated as NMD biotype
eif4a2-R	CTCCTTTTTCACCAGGATGC		eif4a2-202 ENSDART00000134178.4
mob4-F	CTTTCACCATCGCCAGATTT	control	mob4-201 ENSDART00000078513.5	Hu et al. 2016 (79)
mob4-R	TGAGGCTTCAAATGCACAAG

## Sheet: hs_qpcr
gene	primers	feature	transcript IDs	notes
cdkn1b_F	AAGAAGCCTGGCCTCAGAA	proximal 3'UI	cdkn1b-201 ENST00000228872.9	primers will also identify other transcripts 203 that is not APPRIS annotated but has a proximal 3'UI
cdkn1b_R	CAGGATGTCCATTCCATGAAG
phlda2_F	GCTCATCGATTTCCAGAACC	proximal 3'UI	phlda2-201 ENST00000314222.5
phlda2_R	CCTAGCCTCGGTCCGACT
foxo3a_F	CTGTCCCAGATCTACGAGTGG	proximal 3'UI	foxo3-201 ENST00000343882.10	all transcripts proximal 3'UI containing
foxo3a_R	TCTTGCCAGTTCCCTCATTC		foxo3b-202 ENST00000406360.2
srsf4d_F	AGTTTTAGGACAAAGATATGGTTTT	distal 3'UI	srsf4-206 ENST00000605204.1	annotated as NMD biotype
srsf4d_R	GCCGCGGGCATGCTCAACAATTACT
hnrnpd_F	GCAGAGTGGTTATGGGAAGG	proximal 3'UI	hnrnpd-201 ENST00000313899.12	all transcripts proximal 3'UI containing
hnrnpd_R	GCTATTAGCAGGTGGCAGGA		hnrnpd-202 ENST00000352301.8
			hnrnpd-203 ENST00000353341.8
arc_F	AGCGGGACCTGTACCAGAC	distal 3'UI	arc-201 ENST00000356613.4
arc_R	GCAGGAAACGCTTGAGCTTG
srsf2_F	GTGTCCAAGAGGGAATCCAA	proximal and distal 3'UI	srsf2-202 ENST00000359995.9	proximal 3'UI-containing
srsf2_R	TAGCCAGTTGCTTGTTCCAA		srsf2-204 ENST00000585202.5	1 proximal and 1 distal 3'UI-containing; annotated as NMD biotype
			srsf2-205 ENST00000508921.7	proximal 3'UI-containing
			srsf2-208 ENST00000452355.7	1 proximal and 1 distal 3'UI-containing; annotated as NMD biotype
stx3_F	CTTTCCGTTGGGCTGAATTA	proximal 3'UI	stx3-201 ENST00000337979.9	all transcripts proximal 3'UI containing
stx3_R	GGTTGCAAGGAAACAAAGGA		stx3-204 ENST00000530221.1
			stx3-208 ENST00000641815.1
ulbp1_F	AGTCCCTGGAGCCTTCTCAT	proximal 3'UI	ulbp1-201 ENST00000229708.4
ulbp1_R	CCAGACCAGGCTAACAGAGG
tbp_F	TGTTTCTTGGCGTGTGAAGATAACC	control	tbp-202 ENST00000392092.7	primers will also recognize 201,203,204,207
tbp_R	AGAAACCCTTGCGCTGGAACTCGTC
srsf4_nonmd_F	GCTCTCGAAGCAGACATTCC	NA	srsf4-201 ENST00000373795.7
srsf4_nonmd_R	GGGCTCCTGCTTTTCTCTTT
alg8_nmd_F	CGCCTCCCAGAAAAGAAAA	proximal 3'UI	alg8-202 ENST00000376156.7
alg8_nmd_R	ATGTGATGCCTACTGCACAA
alg8_nonmd_F	GAAGACTTTATTCAGAAAAGAAAAACC	NA	alg8-201 ENST00000299626.10
alg8_nonmd_R	TCCAGGAGGTGAAAGGGAAT
slc30a7_nmd_F	GGACCAAATTTTTCTGCCAGT	proximal 3'UI	slc30a7-203 ENST00000370112.8
slc30a7_nmd_R	GCACAGATTTCCAATTTCTTTCTT
slc30a7_nonmd_F	CACATAATATTTTTACTCAGGCTGGA	NA	slc30a7-201 ENST00000357650.9
slc30a7_nonmd_R	GGTACAATGTTTTGGATCGTACA
